# Supplementary material for: Whole Proteome Clustering of 2,307 Proteobacterial Genomes Reveals Conserved Proteins and Significant Annotation Issues
Source: Front Microbiol. 2019 Feb 28;10:383. doi: 10.3389/fmicb.2019.00383 (PMC6403173; doi:10.3389/fmicb.2019.00383)
Supplement: Supplementary file 2 [file Table_1.xlsx]

## Sheet: Supp.Table.1
Supplementary Table S1. List of Organisms Used in the Study.
Organism Number	Organism Name	SubGroup	Size, Mb.	GC content, %	GCA File	Number of protein sequences	Endosymbiont
1	Escherichia coli str. K-12 substr. MG1655	Gammaproteobacteria	4.64165	50.8	GCA_000005845.2_ASM584v2_protein.faa	4140
2	Yersinia pestis KIM10+	Gammaproteobacteria	4.70174	47.6558	GCA_000006645.1_ASM664v1_protein.faa	4205
3	Xylella fastidiosa 9a5c	Gammaproteobacteria	2.73175	52.6433	GCA_000006725.1_ASM672v1_protein.faa	2832
4	Vibrio cholerae O1 biovar El Tor str. N16961	Gammaproteobacteria	4.03346	47.4873	GCA_000006745.1_ASM674v1_protein.faa	3828
5	Pseudomonas aeruginosa PAO1	Gammaproteobacteria	6.2644	66.6	GCA_000006765.1_ASM676v1_protein.faa	5571
6	Pasteurella multocida subsp. multocida str. Pm70	Gammaproteobacteria	2.25749	40.4	GCA_000006825.1_ASM682v1_protein.faa	2014
7	Neisseria gonorrhoeae FA 1090	Betaproteobacteria	2.15392	52.7	GCA_000006845.1_ASM684v1_protein.faa	2002
8	Caulobacter crescentus CB15	Alphaproteobacteria	4.01695	67.2	GCA_000006905.1_ASM690v1_protein.faa	3737
9	Shigella flexneri 2a str. 301	Gammaproteobacteria	4.82882	50.6659	GCA_000006925.2_ASM692v2_protein.faa	4446
10	Salmonella enterica subsp. enterica serovar Typhimurium str. LT2	Gammaproteobacteria	4.95137	52.2171	GCA_000006945.1_ASM694v1_protein.faa	4554
11	Sinorhizobium meliloti 1021	Alphaproteobacteria	6.69169	62.1591	GCA_000006965.1_ASM696v1_protein.faa	6233
12	Rickettsia conorii str. Malish 7	Alphaproteobacteria	1.26876	32.4	GCA_000007025.1_ASM702v1_protein.faa	1374
13	Zymomonas mobilis subsp. mobilis ZM4 = ATCC 31821	Alphaproteobacteria	2.05636	46.3	GCA_000007105.1_ASM710v1_protein.faa	1736
14	Brucella melitensis bv. 1 str. 16M	Alphaproteobacteria	3.29493	57.2357	GCA_000007125.1_ASM712v1_protein.faa	3198
15	Xanthomonas campestris pv. campestris str. ATCC 33913	Gammaproteobacteria	5.07619	65.1	GCA_000007145.1_ASM714v1_protein.faa	4181
16	Xanthomonas axonopodis pv. citri str. 306	Gammaproteobacteria	5.27417	64.7396	GCA_000007165.1_ASM716v1_protein.faa	4429
17	Xylella fastidiosa Temecula1	Gammaproteobacteria	2.52115	51.8011	GCA_000007245.1_ASM724v1_protein.faa	2036
18	Buchnera aphidicola str. Sg (Schizaphis graminum)	Gammaproteobacteria	0.641454	25.3	GCA_000007365.1_ASM736v1_protein.faa	545	X
19	Xanthomonas oryzae pv. oryzae KACC 10331	Gammaproteobacteria	4.94144	63.7	GCA_000007385.1_ASM738v1_protein.faa	4538
20	Shigella flexneri 2a str. 2457T	Gammaproteobacteria	4.59935	50.9	GCA_000007405.1_ASM740v1_protein.faa	4068
21	Escherichia coli CFT073	Gammaproteobacteria	5.23143	50.5	GCA_000007445.1_ASM744v1_protein.faa	5379
22	Brucella suis 1330	Alphaproteobacteria	3.31517	57.2364	GCA_000007505.1_ASM750v1_protein.faa	3273
23	Salmonella enterica subsp. enterica serovar Typhi str. Ty2	Gammaproteobacteria	4.79196	52.1	GCA_000007545.1_ASM754v1_protein.faa	4323
24	Pseudomonas putida KT2440	Gammaproteobacteria	6.18186	61.5	GCA_000007565.1_ASM756v1_protein.faa	5350
25	Chromobacterium violaceum ATCC 12472	Betaproteobacteria	4.75108	64.8	GCA_000007705.1_ASM770v1_protein.faa	4407
26	Buchnera aphidicola str. Bp (Baizongia pistaciae)	Gammaproteobacteria	0.618379	25.3004	GCA_000007725.1_ASM772v1_protein.faa	507	X
27	Mannheimia succiniciproducens MBEL55E	Gammaproteobacteria	2.31408	42.5	GCA_000007745.1_ASM774v1_protein.faa	2384
28	Coxiella burnetii RSA 493	Gammaproteobacteria	2.03267	42.6375	GCA_000007765.1_ASM776v1_protein.faa	1853
29	Pseudomonas syringae pv. tomato str. DC3000	Gammaproteobacteria	6.53826	58.3401	GCA_000007805.1_ASM780v1_protein.faa	5621
30	Yersinia pestis biovar Microtus str. 91001	Gammaproteobacteria	4.80322	47.7169	GCA_000007885.1_ASM788v1_protein.faa	4142
31	Helicobacter hepaticus ATCC 51449	delta/epsilon subdivisions	1.79915	35.9	GCA_000007905.1_ASM790v1_protein.faa	1875
32	Haemophilus ducreyi 35000HP	Gammaproteobacteria	1.69895	38.2	GCA_000007945.1_ASM794v1_protein.faa	1717
33	Geobacter sulfurreducens PCA	delta/epsilon subdivisions	3.81413	60.9	GCA_000007985.2_ASM798v2_protein.faa	3432
34	Wolbachia endosymbiont of Drosophila melanogaster	Alphaproteobacteria	1.26778	35.2	GCA_000008025.1_ASM802v1_protein.faa	1195	X
35	Rickettsia typhi str. Wilmington	Alphaproteobacteria	1.1115	28.9	GCA_000008045.1_ASM804v1_protein.faa	838
36	Salmonella enterica subsp. enterica serovar Choleraesuis str. SC-B67	Gammaproteobacteria	4.944	52.1737	GCA_000008105.1_ASM810v1_protein.faa	4666
37	Brucella abortus bv. 1 str. 9-941	Alphaproteobacteria	3.28645	57.2354	GCA_000008145.1_ASM814v1_protein.faa	3085
38	Methylococcus capsulatus str. Bath	Gammaproteobacteria	3.30456	63.6	GCA_000008325.1_ASM832v1_protein.faa	2960
39	Wolbachia endosymbiont strain TRS of Brugia malayi	Alphaproteobacteria	1.08008	34.2	GCA_000008385.1_ASM838v1_protein.faa	805	X
40	Idiomarina loihiensis L2TR	Gammaproteobacteria	2.83932	47	GCA_000008465.1_ASM846v1_protein.faa	2628
41	Legionella pneumophila subsp. pneumophila str. Philadelphia 1	Gammaproteobacteria	3.39775	38.3	GCA_000008485.1_ASM848v1_protein.faa	2942
42	Helicobacter pylori 26695	delta/epsilon subdivisions	1.66787	38.9	GCA_000008525.1_ASM852v1_protein.faa	1566
43	Helicobacter pylori J99	delta/epsilon subdivisions	1.64383	39.2	GCA_000008785.1_ASM878v1_protein.faa	1491
44	Neisseria meningitidis MC58	Betaproteobacteria	2.27236	51.5	GCA_000008805.1_ASM880v1_protein.faa	2063
45	Escherichia coli O157:H7 str. Sakai	Gammaproteobacteria	5.59448	50.4477	GCA_000008865.1_ASM886v1_protein.faa	5447
46	Wigglesworthia glossinidia endosymbiont of Glossina brevipalpis	Gammaproteobacteria	0.703004	22.4962	GCA_000008885.1_ASM888v1_protein.faa	611	X
47	Francisella tularensis subsp. tularensis SCHU S4	Gammaproteobacteria	1.89278	32.3	GCA_000008985.1_ASM898v1_protein.faa	1605
48	Yersinia pestis CO92	Gammaproteobacteria	4.82986	47.6065	GCA_000009065.1_ASM906v1_protein.faa	4083
49	Campylobacter jejuni subsp. jejuni NCTC 11168 = ATCC 700819	delta/epsilon subdivisions	1.64148	30.5	GCA_000009085.1_ASM908v1_protein.faa	1624
50	Neisseria meningitidis Z2491	Betaproteobacteria	2.18441	51.8	GCA_000009105.1_ASM910v1_protein.faa	1909
51	Ralstonia solanacearum GMI1000	Betaproteobacteria	5.81092	66.964	GCA_000009125.1_ASM912v1_protein.faa	5120
52	Nitrosomonas europaea ATCC 19718	Betaproteobacteria	2.81209	50.7	GCA_000009145.1_ASM914v1_protein.faa	2462
53	Xanthomonas campestris pv. vesicatoria str. 85-10	Gammaproteobacteria	5.42015	64.5103	GCA_000009165.1_ASM916v1_protein.faa	4726
54	Pseudomonas fluorescens SBW25	Gammaproteobacteria	6.72254	60.5	GCA_000009225.1_ASM922v1_protein.faa	5921
55	Francisella tularensis subsp. holarctica LVS	Gammaproteobacteria	1.89599	32.2	GCA_000009245.1_ASM924v1_protein.faa	1754
56	Rhizobium leguminosarum bv. viciae 3841	Alphaproteobacteria	7.75131	60.8668	GCA_000009265.1_ASM926v1_protein.faa	7131
57	Ralstonia eutropha H16	Betaproteobacteria	7.41668	66.3618	GCA_000009285.2_ASM928v2_protein.faa	6626
58	Helicobacter acinonychis str. Sheeba	delta/epsilon subdivisions	1.55759	38.1915	GCA_000009305.1_ASM930v1_protein.faa	1618
59	Francisella tularensis subsp. tularensis FSC198	Gammaproteobacteria	1.89262	32.3	GCA_000009325.1_ASM932v1_protein.faa	1605
60	Yersinia enterocolitica subsp. enterocolitica 8081	Gammaproteobacteria	4.68362	47.2508	GCA_000009345.1_ASM934v1_protein.faa	4056
61	Alcanivorax borkumensis SK2	Gammaproteobacteria	3.12014	54.7	GCA_000009365.1_ASM936v1_protein.faa	2755
62	Neisseria meningitidis FAM18	Betaproteobacteria	2.19496	51.6	GCA_000009465.1_ASM946v1_protein.faa	1917
63	Burkholderia cenocepacia J2315	Betaproteobacteria	8.05578	66.9165	GCA_000009485.1_ASM948v1_protein.faa	7121
64	Salmonella enterica subsp. enterica serovar Enteritidis str. P125109	Gammaproteobacteria	4.68585	52.2	GCA_000009505.1_ASM950v1_protein.faa	4200
65	Salmonella enterica subsp. enterica serovar Gallinarum str. 287/91	Gammaproteobacteria	4.6587	52.2	GCA_000009525.1_ASM952v1_protein.faa	3956
66	Escherichia coli BL21(DE3)	Gammaproteobacteria	4.55895	50.8	GCA_000009565.2_ASM956v1_protein.faa	4208
67	Buchnera aphidicola str. APS (Acyrthosiphon pisum)	Gammaproteobacteria	0.655725	26.3523	GCA_000009605.1_ASM960v1_protein.faa	574	X
68	Mesorhizobium loti MAFF303099	Alphaproteobacteria	7.5963	62.4657	GCA_000009625.1_ASM962v1_protein.faa	7281
69	Vibrio vulnificus YJ016	Gammaproteobacteria	5.26009	46.6686	GCA_000009745.1_ASM974v1_protein.faa	5028
70	Klebsiella pneumoniae subsp. pneumoniae NTUH-K2044	Gammaproteobacteria	5.47267	57.3928	GCA_000009885.1_ASM988v1_protein.faa	5284
71	Magnetospirillum magneticum AMB-1	Alphaproteobacteria	4.96715	65.1	GCA_000009985.1_ASM998v1_protein.faa	4559
72	Xanthomonas oryzae pv. oryzae MAFF 311018	Gammaproteobacteria	4.94022	63.7	GCA_000010025.1_ASM1002v1_protein.faa	4372
73	Sodalis glossinidius str. 'morsitans'	Gammaproteobacteria	4.2925	54.5066	GCA_000010085.1_ASM1008v1_protein.faa	2516
74	Orientia tsutsugamushi str. Ikeda	Alphaproteobacteria	2.00899	30.5	GCA_000010205.1_ASM1020v1_protein.faa	1967
75	Escherichia coli str. K-12 substr. W3110	Gammaproteobacteria	4.64633	50.8	GCA_000010245.1_ASM1024v1_protein.faa	4227
76	Nitratiruptor sp. SB155-2	delta/epsilon subdivisions	1.87793	39.7	GCA_000010325.1_ASM1032v1_protein.faa	1843
77	Sulfurovum sp. NBC37-1	delta/epsilon subdivisions	2.56228	43.9	GCA_000010345.1_ASM1034v1_protein.faa	2438
78	Candidatus Carsonella ruddii PV	Gammaproteobacteria	0.159662	16.6	GCA_000010365.1_ASM1036v1_protein.faa	182	X
79	Escherichia coli SE11	Gammaproteobacteria	5.15563	50.7481	GCA_000010385.1_ASM1038v1_protein.faa	5002
80	Candidatus Vesicomyosocius okutanii HA	Gammaproteobacteria	1.02215	31.6	GCA_000010405.1_ASM1040v1_protein.faa	937
81	Escherichia coli SE15	Gammaproteobacteria	4.83968	50.7076	GCA_000010485.1_ASM1048v1_protein.faa	4488
82	Azorhizobium caulinodans ORS 571	Alphaproteobacteria	5.36977	67.3	GCA_000010525.1_ASM1052v1_protein.faa	4717
83	Burkholderia multivorans ATCC 17616	Betaproteobacteria	7.00881	66.6924	GCA_000010545.1_ASM1054v1_protein.faa	6112
84	Desulfovibrio magneticus RS-1	delta/epsilon subdivisions	5.31562	62.7043	GCA_000010665.1_ASM1066v1_protein.faa	4704
85	Azospirillum sp. B510	Alphaproteobacteria	7.59974	67.6272	GCA_000010725.1_ASM1072v1_protein.faa	6309
86	Escherichia coli O103:H2 str. 12009	Gammaproteobacteria	5.52486	50.6781	GCA_000010745.1_ASM1074v1_protein.faa	5121
87	Escherichia coli O111:H- str. 11128	Gammaproteobacteria	5.76608	50.4216	GCA_000010765.1_ASM1076v1_protein.faa	5407
88	Acetobacter pasteurianus IFO 3283-01	Alphaproteobacteria	3.34025	53.0701	GCA_000010825.1_ASM1082v1_protein.faa	3050
89	Acetobacter pasteurianus IFO 3283-03	Alphaproteobacteria	3.33967	53.07	GCA_000010845.1_ASM1084v1_protein.faa	3048
90	Acetobacter pasteurianus IFO 3283-07	Alphaproteobacteria	3.33843	53.0701	GCA_000010865.1_ASM1086v1_protein.faa	3047
91	Acetobacter pasteurianus IFO 3283-22	Alphaproteobacteria	3.33965	53.07	GCA_000010885.1_ASM1088v1_protein.faa	3048
92	Acetobacter pasteurianus IFO 3283-26	Alphaproteobacteria	3.33968	53.07	GCA_000010905.1_ASM1090v1_protein.faa	3048
93	Acetobacter pasteurianus IFO 3283-32	Alphaproteobacteria	3.33704	53.0701	GCA_000010925.1_ASM1092v1_protein.faa	3046
94	Acetobacter pasteurianus IFO 3283-01-42C	Alphaproteobacteria	3.24799	53.1587	GCA_000010945.1_ASM1094v1_protein.faa	2984
95	Acetobacter pasteurianus IFO 3283-12	Alphaproteobacteria	3.33699	53.0701	GCA_000010965.1_ASM1096v1_protein.faa	3046
96	Bradyrhizobium diazoefficiens USDA 110	Alphaproteobacteria	9.10583	64.1	GCA_000011365.1_ASM1136v1_protein.faa	8317
97	Burkholderia pseudomallei K96243	Betaproteobacteria	7.24755	68.0502	GCA_000011545.1_ASM1154v1_protein.faa	5729
98	Pectobacterium atrosepticum SCRI1043	Gammaproteobacteria	5.06402	51	GCA_000011605.1_ASM1160v1_protein.faa	4472
99	Gluconobacter oxydans 621H	Alphaproteobacteria	2.92238	60.8415	GCA_000011685.1_ASM1168v1_protein.faa	2664
100	Burkholderia mallei ATCC 23344	Betaproteobacteria	5.83553	68.5188	GCA_000011705.1_ASM1170v1_protein.faa	5025
101	Helicobacter pylori 51	delta/epsilon subdivisions	1.58995	38.8	GCA_000011725.1_ASM1172v1_protein.faa	1415
102	Candidatus Blochmannia pennsylvanicus str. BPEN	Gammaproteobacteria	0.791654	29.6	GCA_000011745.1_ASM1174v1_protein.faa	610	X
103	Haemophilus somnus 129PT	Gammaproteobacteria	2.01288	37.1943	GCA_000011785.1_ASM1178v1_protein.faa	1798
104	Vibrio fischeri ES114	Gammaproteobacteria	4.27372	38.371	GCA_000011805.1_ASM1180v1_protein.faa	3818
105	Campylobacter jejuni RM1221	delta/epsilon subdivisions	1.77783	30.3	GCA_000011865.1_ASM1186v1_protein.faa	1838
106	Salmonella enterica subsp. enterica serovar Paratyphi A str. ATCC 9150	Gammaproteobacteria	4.58523	52.2	GCA_000011885.1_ASM1188v1_protein.faa	4093
107	Anaplasma marginale str. St. Maries	Alphaproteobacteria	1.19769	49.8	GCA_000011945.1_ASM1194v1_protein.faa	949
108	Ruegeria pomeroyi DSS-3	Alphaproteobacteria	4.60105	64.0504	GCA_000011965.2_ASM1196v2_protein.faa	4279
109	Shigella dysenteriae Sd197	Gammaproteobacteria	4.56091	50.921	GCA_000012005.1_ASM1200v1_protein.faa	4505
110	Shigella boydii Sb227	Gammaproteobacteria	4.64652	51.0964	GCA_000012025.1_ASM1202v1_protein.faa	4284
111	Xanthomonas campestris pv. campestris str. 8004	Gammaproteobacteria	5.14871	65	GCA_000012105.1_ASM1210v1_protein.faa	4273
112	Rickettsia felis URRWXCal2	Alphaproteobacteria	1.58724	32.5609	GCA_000012145.1_ASM1214v1_protein.faa	1512
113	Haemophilus influenzae 86-028NP	Gammaproteobacteria	1.91449	38.2	GCA_000012185.1_ASM1218v1_protein.faa	1792
114	Pseudomonas savastanoi pv. phaseolicola 1448A	Gammaproteobacteria	6.11245	57.8989	GCA_000012205.1_ASM1220v1_protein.faa	5172
115	Pseudomonas syringae pv. syringae B728a	Gammaproteobacteria	6.0937	59.2	GCA_000012245.1_ASM1224v1_protein.faa	5089
116	Pseudomonas protegens Pf-5	Gammaproteobacteria	7.07489	63.3	GCA_000012265.1_ASM1226v1_protein.faa	6108
117	Psychrobacter arcticus 273-4	Gammaproteobacteria	2.6507	42.8	GCA_000012305.1_ASM1230v1_protein.faa	2120
118	Colwellia psychrerythraea 34H	Gammaproteobacteria	5.37318	38	GCA_000012325.1_ASM1232v1_protein.faa	4910
119	Candidatus Pelagibacter ubique HTCC1062	Alphaproteobacteria	1.30876	29.7	GCA_000012345.1_ASM1234v1_protein.faa	1354
120	Burkholderia thailandensis E264	Betaproteobacteria	6.72397	67.6468	GCA_000012365.1_ASM1236v1_protein.faa	5634
121	Rickettsia bellii RML369-C	Alphaproteobacteria	1.52208	31.6	GCA_000012385.1_ASM1238v1_protein.faa	1429
122	Dechloromonas aromatica RCB	Betaproteobacteria	4.5011	59.2	GCA_000012425.1_ASM1242v1_protein.faa	4171
123	Pseudomonas fluorescens Pf0-1	Gammaproteobacteria	6.43841	60.5	GCA_000012445.1_ASM1244v1_protein.faa	5722
124	Ehrlichia canis str. Jake	Alphaproteobacteria	1.31503	29	GCA_000012565.1_ASM1256v1_protein.faa	925
125	Thiomicrospira crunogena XCL-2	Gammaproteobacteria	2.42773	43.1	GCA_000012605.1_ASM1260v1_protein.faa	2196
126	Desulfovibrio alaskensis G20	delta/epsilon subdivisions	3.73023	57.8	GCA_000012665.1_ASM1266v1_protein.faa	3258
127	Myxococcus xanthus DK 1622	delta/epsilon subdivisions	9.13976	68.9	GCA_000012685.1_ASM1268v1_protein.faa	7331
128	Nitrobacter winogradskyi Nb-255	Alphaproteobacteria	3.40209	62	GCA_000012725.1_ASM1272v1_protein.faa	3122
129	Thiobacillus denitrificans ATCC 25259	Betaproteobacteria	2.90981	66.1	GCA_000012745.1_ASM1274v1_protein.faa	2827
130	Burkholderia pseudomallei 1710b	Betaproteobacteria	7.30805	67.9918	GCA_000012785.1_ASM1278v1_protein.faa	6347
131	Nitrosococcus oceani ATCC 19707	Gammaproteobacteria	3.52211	50.3241	GCA_000012805.1_ASM1280v1_protein.faa	3017
132	Pelobacter carbinolicus DSM 2380	delta/epsilon subdivisions	3.66589	55.1	GCA_000012885.1_ASM1288v1_protein.faa	3304
133	Geobacter metallireducens GS-15	delta/epsilon subdivisions	4.01118	59.476	GCA_000012925.1_ASM1292v1_protein.faa	3568
134	Burkholderia lata	Betaproteobacteria	8.67628	66.262	GCA_000012945.1_ASM1294v1_protein.faa	7717
135	Sulfurimonas denitrificans DSM 1251	delta/epsilon subdivisions	2.20156	34.5	GCA_000012965.1_ASM1296v1_protein.faa	2096
136	Hahella chejuensis KCTC 2396	Gammaproteobacteria	7.21527	53.9	GCA_000012985.1_ASM1298v1_protein.faa	6778
137	Erythrobacter litoralis HTCC2594	Alphaproteobacteria	3.0524	63.1	GCA_000013005.1_ASM1300v1_protein.faa	3011
138	Hyphomonas neptunium ATCC 15444	Alphaproteobacteria	3.70502	61.9	GCA_000013025.1_ASM1302v1_protein.faa	3505
139	Rhodospirillum rubrum ATCC 11170	Alphaproteobacteria	4.40656	65.3317	GCA_000013085.1_ASM1308v1_protein.faa	3841
140	Anaplasma phagocytophilum str. HZ	Alphaproteobacteria	1.47128	41.6	GCA_000013125.1_ASM1312v1_protein.faa	1352
141	Ehrlichia chaffeensis str. Arkansas	Alphaproteobacteria	1.17625	30.1	GCA_000013145.1_ASM1314v1_protein.faa	1105
142	Neorickettsia sennetsu str. Miyayama	Alphaproteobacteria	0.859006	41.1	GCA_000013165.1_ASM1316v1_protein.faa	932
143	Baumannia cicadellinicola str. Hc (Homalodisca coagulata)	Gammaproteobacteria	0.686194	33.2	GCA_000013185.1_ASM1318v1_protein.faa	595	X
144	Helicobacter pylori HPAG1	delta/epsilon subdivisions	1.60574	39.0842	GCA_000013245.1_ASM1324v1_protein.faa	1544
145	Escherichia coli UTI89	Gammaproteobacteria	5.17997	50.6088	GCA_000013265.1_ASM1326v1_protein.faa	5211
146	Escherichia coli 536	Gammaproteobacteria	4.93892	50.5	GCA_000013305.1_ASM1330v1_protein.faa	4629
147	Novosphingobium aromaticivorans DSM 12444	Alphaproteobacteria	4.23331	65.1542	GCA_000013325.1_ASM1332v1_protein.faa	3937
148	Rhodopseudomonas palustris HaA2	Alphaproteobacteria	5.33166	66	GCA_000013365.1_ASM1336v1_protein.faa	4683
149	Anaeromyxobacter dehalogenans 2CP-C	delta/epsilon subdivisions	5.01348	74.9	GCA_000013385.1_ASM1338v1_protein.faa	4346
150	Syntrophus aciditrophicus SB	delta/epsilon subdivisions	3.1793	51.5	GCA_000013405.1_ASM1340v1_protein.faa	3168
151	Jannaschia sp. CCS1	Alphaproteobacteria	4.40405	62.2121	GCA_000013565.1_ASM1356v1_protein.faa	4283
152	Shigella flexneri 5 str. 8401	Gammaproteobacteria	4.57428	50.9	GCA_000013585.1_ASM1358v1_protein.faa	4116
153	Rhodoferax ferrireducens T118	Betaproteobacteria	4.96978	59.6151	GCA_000013605.1_ASM1360v1_protein.faa	4418
154	Janthinobacterium sp. Marseille	Betaproteobacteria	4.11025	54.2	GCA_000013625.1_ASM1362v1_protein.faa	3697
155	Burkholderia xenovorans LB400	Betaproteobacteria	9.73114	62.6336	GCA_000013645.1_ASM1364v1_protein.faa	8702
156	Saccharophagus degradans 2-40	Gammaproteobacteria	5.05753	45.8	GCA_000013665.1_ASM1366v1_protein.faa	4007
157	Rhodopseudomonas palustris BisB5	Alphaproteobacteria	4.89272	64.8	GCA_000013685.1_ASM1368v1_protein.faa	4397
158	Methylobacillus flagellatus KT	Betaproteobacteria	2.97152	55.7	GCA_000013705.1_ASM1370v1_protein.faa	2753
159	Rhodopseudomonas palustris BisB18	Alphaproteobacteria	5.51384	65	GCA_000013745.1_ASM1374v1_protein.faa	4886
160	Shewanella denitrificans OS217	Gammaproteobacteria	4.54591	45.1	GCA_000013765.1_ASM1376v1_protein.faa	3754
161	Pseudomonas stutzeri A1501	Gammaproteobacteria	4.56742	63.9	GCA_000013785.1_ASM1378v1_protein.faa	4128
162	Yersinia pestis Nepal516	Gammaproteobacteria	4.64629	47.6514	GCA_000013805.1_ASM1380v1_protein.faa	4094
163	Yersinia pestis Antiqua	Gammaproteobacteria	4.87984	47.7026	GCA_000013825.1_ASM1382v1_protein.faa	4364
164	Polaromonas sp. JS666	Betaproteobacteria	5.89868	61.9974	GCA_000013865.1_ASM1386v1_protein.faa	5453
165	Nitrobacter hamburgensis X14	Alphaproteobacteria	5.01152	61.6047	GCA_000013885.1_ASM1388v1_protein.faa	4326
166	Psychrobacter cryohalolentis K5	Gammaproteobacteria	3.1011	42.2468	GCA_000013905.1_ASM1390v1_protein.faa	2511
167	Sphingopyxis alaskensis RB2256	Alphaproteobacteria	3.37371	65.4569	GCA_000013985.1_ASM1398v1_protein.faa	3195
168	Arcobacter butzleri RM4018	delta/epsilon subdivisions	2.34125	27	GCA_000014025.1_ASM1402v1_protein.faa	2259
169	Roseobacter denitrificans OCh 114	Alphaproteobacteria	4.33123	58.9096	GCA_000014045.1_ASM1404v1_protein.faa	4129
170	Ruegeria sp. TM1040	Alphaproteobacteria	4.1537	60.054	GCA_000014065.1_ASM1406v1_protein.faa	3864
171	Burkholderia cenocepacia AU 1054	Betaproteobacteria	7.27912	66.9164	GCA_000014085.1_ASM1408v1_protein.faa	6477
172	Neisseria meningitidis 053442	Betaproteobacteria	2.15342	51.7	GCA_000014105.1_ASM1410v1_protein.faa	2020
173	Pseudoalteromonas atlantica T6c	Gammaproteobacteria	5.18701	44.6	GCA_000014225.1_ASM1422v1_protein.faa	4281
174	Chelativorans sp. BNC1	Alphaproteobacteria	4.93518	61.1217	GCA_000014245.1_ASM1424v1_protein.faa	4543
175	Granulibacter bethesdensis CGDNIH1	Alphaproteobacteria	2.70836	59.1	GCA_000014285.1_ASM1428v1_protein.faa	2437
176	Rickettsia canadensis str. McKiel	Alphaproteobacteria	1.15977	31.1	GCA_000014345.1_ASM1434v1_protein.faa	1093
177	Francisella tularensis subsp. holarctica OSU18	Gammaproteobacteria	1.89573	32.2	GCA_000014605.1_ASM1460v1_protein.faa	1555
178	Pseudomonas aeruginosa UCBPP-PA14	Gammaproteobacteria	6.53765	66.3	GCA_000014625.1_ASM1462v1_protein.faa	5892
179	Francisella tularensis subsp. novicida U112	Gammaproteobacteria	1.91003	32.5	GCA_000014645.1_ASM1464v1_protein.faa	1719
180	Shewanella sp. MR-7	Gammaproteobacteria	4.79911	47.8935	GCA_000014665.1_ASM1466v1_protein.faa	4014
181	Shewanella sp. MR-4	Gammaproteobacteria	4.70629	47.9	GCA_000014685.1_ASM1468v1_protein.faa	3924
182	Shewanella frigidimarina NCIMB 400	Gammaproteobacteria	4.84526	41.6	GCA_000014705.1_ASM1470v1_protein.faa	4029
183	Maricaulis maris MCS10	Alphaproteobacteria	3.36878	62.7	GCA_000014745.1_ASM1474v1_protein.faa	3063
184	Nitrosomonas eutropha C91	Betaproteobacteria	2.78182	48.5544	GCA_000014765.1_ASM1476v1_protein.faa	2551
185	Alkalilimnicola ehrlichii MLHE-1	Gammaproteobacteria	3.27594	67.5	GCA_000014785.1_ASM1478v1_protein.faa	2865
186	Aeromonas hydrophila subsp. hydrophila ATCC 7966	Gammaproteobacteria	4.74445	61.5	GCA_000014805.1_ASM1480v1_protein.faa	4122
187	Rhodopseudomonas palustris BisA53	Alphaproteobacteria	5.50549	64.4	GCA_000014825.1_ASM1482v1_protein.faa	4878
188	Escherichia coli APEC O1	Gammaproteobacteria	5.49765	50.2915	GCA_000014845.1_ASM1484v1_protein.faa	4890
189	Magnetococcus marinus MC-1	Alphaproteobacteria	4.71958	54.2	GCA_000014865.1_ASM1486v1_protein.faa	3716
190	Shewanella piezotolerans WP3	Gammaproteobacteria	5.39648	43.3	GCA_000014885.1_ASM1488v1_protein.faa	4933
191	Syntrophobacter fumaroxidans MPOB	delta/epsilon subdivisions	4.99025	59.9	GCA_000014965.1_ASM1496v1_protein.faa	4064
192	Pelobacter propionicus DSM 2379	delta/epsilon subdivisions	4.24112	58.4603	GCA_000015045.1_ASM1504v1_protein.faa	3804
193	Campylobacter fetus subsp. fetus 82-40	delta/epsilon subdivisions	1.77361	33.3	GCA_000015085.1_ASM1508v1_protein.faa	1719
194	Candidatus Ruthia magnifica str. Cm (Calyptogena magnifica)	Gammaproteobacteria	1.16078	34	GCA_000015105.1_ASM1510v1_protein.faa	976
195	Bradyrhizobium sp. BTAi1	Alphaproteobacteria	8.49351	64.7868	GCA_000015165.1_ASM1516v1_protein.faa	7622
196	Shewanella sp. W3-18-1	Gammaproteobacteria	4.70838	44.6	GCA_000015185.1_ASM1518v1_protein.faa	4044
197	Shewanella amazonensis SB2B	Gammaproteobacteria	4.30614	53.6	GCA_000015245.1_ASM1524v1_protein.faa	3645
198	Psychromonas ingrahamii 37	Gammaproteobacteria	4.5596	40.1	GCA_000015285.1_ASM1528v1_protein.faa	3545
199	Acidovorax citrulli AAC00-1	Betaproteobacteria	5.35277	68.5	GCA_000015325.1_ASM1532v1_protein.faa	4709
200	Dichelobacter nodosus VCS1703A	Gammaproteobacteria	1.38935	44.4	GCA_000015345.1_ASM1534v1_protein.faa	1280
201	Marinobacter hydrocarbonoclasticus VT8	Gammaproteobacteria	4.77976	56.9566	GCA_000015365.1_ASM1536v1_protein.faa	4272
202	Acinetobacter baumannii ATCC 17978	Gammaproteobacteria	4.00146	38.8805	GCA_000015425.1_ASM1542v1_protein.faa	3803
203	Bartonella bacilliformis KC583	Alphaproteobacteria	1.44502	38.2	GCA_000015445.1_ASM1544v1_protein.faa	1283
204	Burkholderia mallei SAVP1	Betaproteobacteria	5.2324	68.3653	GCA_000015465.1_ASM1546v1_protein.faa	5189
205	Desulfovibrio vulgaris DP4	delta/epsilon subdivisions	3.66139	63.1464	GCA_000015485.1_ASM1548v1_protein.faa	3091
206	Polaromonas naphthalenivorans CJ2	Betaproteobacteria	5.36614	61.6566	GCA_000015505.1_ASM1550v1_protein.faa	4929
207	Campylobacter jejuni subsp. jejuni 81-176	delta/epsilon subdivisions	1.69905	30.4566	GCA_000015525.1_ASM1552v1_protein.faa	1758
208	Acidovorax sp. JS42	Betaproteobacteria	4.58515	66.1144	GCA_000015545.1_ASM1554v1_protein.faa	4155
209	Verminephrobacter eiseniae EF01-2	Betaproteobacteria	5.59794	65.2627	GCA_000015565.1_ASM1556v1_protein.faa	4947
210	Halorhodospira halophila SL1	Gammaproteobacteria	2.67845	68	GCA_000015585.1_ASM1558v1_protein.faa	2407
211	Burkholderia mallei NCTC 10229	Betaproteobacteria	5.7423	68.4784	GCA_000015605.1_ASM1560v1_protein.faa	5157
212	Burkholderia mallei NCTC 10247	Betaproteobacteria	5.84838	68.5218	GCA_000015625.1_ASM1562v1_protein.faa	5413
213	Methylibium petroleiphilum PM1	Betaproteobacteria	4.64364	68.7869	GCA_000015725.1_ASM1572v1_protein.faa	4449
214	Shewanella baltica OS155	Gammaproteobacteria	5.3429	46.2451	GCA_000015845.1_ASM1584v1_protein.faa	4489
215	Actinobacillus pleuropneumoniae serovar 5b str. L20	Gammaproteobacteria	2.27448	41.3	GCA_000015885.1_ASM1588v1_protein.faa	2012
216	Burkholderia pseudomallei 668	Betaproteobacteria	7.0404	68.2665	GCA_000015905.1_ASM1590v1_protein.faa	7117
217	Burkholderia pseudomallei 1106a	Betaproteobacteria	7.08925	68.2624	GCA_000015925.1_ASM1592v1_protein.faa	7181
218	Rhodobacter sphaeroides ATCC 17029	Alphaproteobacteria	4.48938	68.9779	GCA_000015985.1_ASM1598v1_protein.faa	4132
219	Salmonella enterica subsp. enterica serovar Newport str. SL254	Gammaproteobacteria	5.00772	52.2145	GCA_000016045.1_ASM1604v1_protein.faa	4805
220	Shewanella loihica PV-4	Gammaproteobacteria	4.60259	53.7	GCA_000016065.1_ASM1606v1_protein.faa	3859
221	Francisella tularensis subsp. tularensis WY96-3418	Gammaproteobacteria	1.89848	32.3	GCA_000016105.1_ASM1610v1_protein.faa	1634
222	Rhodospirillum centenum SW	Alphaproteobacteria	4.35554	70.5	GCA_000016185.1_ASM1618v1_protein.faa	4003
223	Burkholderia vietnamiensis G4	Betaproteobacteria	8.39107	65.7274	GCA_000016205.1_ASM1620v1_protein.faa	7617
224	Vibrio cholerae O395	Gammaproteobacteria	4.13232	47.5586	GCA_000016245.1_ASM1624v1_protein.faa	3875
225	Agrobacterium radiobacter K84	Alphaproteobacteria	7.2733	59.8671	GCA_000016265.1_ASM1626v1_protein.faa	6684
226	Agrobacterium vitis S4	Alphaproteobacteria	6.32095	57.4965	GCA_000016285.1_ASM1628v1_protein.faa	5389
227	Klebsiella pneumoniae subsp. pneumoniae MGH 78578	Gammaproteobacteria	5.69489	57.1666	GCA_000016305.1_ASM1630v1_protein.faa	5185
228	Enterobacter sp. 638	Gammaproteobacteria	4.67646	52.919	GCA_000016325.1_ASM1632v1_protein.faa	4240
229	Polynucleobacter necessarius subsp. asymbioticus QLW-P1DMWA-1	Betaproteobacteria	2.15949	44.8	GCA_000016345.1_ASM1634v1_protein.faa	2077
230	Rhodobacter sphaeroides ATCC 17025	Alphaproteobacteria	4.55713	68.2478	GCA_000016405.1_ASM1640v1_protein.faa	4333
231	Yersinia pestis Pestoides F	Gammaproteobacteria	4.72586	47.6867	GCA_000016445.1_ASM1644v1_protein.faa	4069
232	Haemophilus influenzae PittEE	Gammaproteobacteria	1.81303	38	GCA_000016465.1_ASM1646v1_protein.faa	1619
233	Haemophilus influenzae PittGG	Gammaproteobacteria	1.88719	38	GCA_000016485.1_ASM1648v1_protein.faa	1667
234	Pseudomonas mendocina ymp	Gammaproteobacteria	5.07281	64.7	GCA_000016565.1_ASM1656v1_protein.faa	4594
235	Shewanella putrefaciens CN-32	Gammaproteobacteria	4.65922	44.5	GCA_000016585.1_ASM1658v1_protein.faa	3972
236	Rickettsia massiliae MTU5	Alphaproteobacteria	1.37618	32.4911	GCA_000016625.1_ASM1662v1_protein.faa	980
237	Actinobacillus pleuropneumoniae serovar 3 str. JL03	Gammaproteobacteria	2.24206	41.2	GCA_000016685.1_ASM1668v1_protein.faa	2036
238	Acidiphilium cryptum JF-5	Alphaproteobacteria	3.96308	67.0985	GCA_000016725.1_ASM1672v1_protein.faa	3559
239	Geobacter uraniireducens Rf4	delta/epsilon subdivisions	5.13636	54.2	GCA_000016745.1_ASM1674v1_protein.faa	4357
240	Sphingomonas wittichii RW1	Alphaproteobacteria	5.91525	67.9033	GCA_000016765.1_ASM1676v1_protein.faa	5345
241	Brucella ovis ATCC 25840	Alphaproteobacteria	3.27559	57.2	GCA_000016845.1_ASM1684v1_protein.faa	2892
242	Pseudomonas putida F1	Gammaproteobacteria	5.95996	61.9	GCA_000016865.1_ASM1686v1_protein.faa	5252
243	Psychrobacter sp. PRwf-1	Gammaproteobacteria	2.99505	44.8661	GCA_000016885.1_ASM1688v1_protein.faa	2385
244	Yersinia pseudotuberculosis IP 31758	Gammaproteobacteria	4.93513	47.1929	GCA_000016945.1_ASM1694v1_protein.faa	4324
245	Coxiella burnetii Dugway 5J108-111	Gammaproteobacteria	2.21294	42.3363	GCA_000017105.1_ASM1710v1_protein.faa	2045
246	Sinorhizobium medicae WSM419	Alphaproteobacteria	6.81758	61.1627	GCA_000017145.1_ASM1714v1_protein.faa	6213
247	Pseudomonas aeruginosa PA7	Gammaproteobacteria	6.58834	66.4	GCA_000017205.1_ASM1720v1_protein.faa	6286
248	Actinobacillus succinogenes 130Z	Gammaproteobacteria	2.31966	44.9	GCA_000017245.1_ASM1724v1_protein.faa	2079
249	Phenylobacterium zucineum HLK1	Alphaproteobacteria	4.37923	71.0551	GCA_000017265.1_ASM1726v1_protein.faa	3854
250	Marinomonas sp. MWYL1	Gammaproteobacteria	5.10034	42.6	GCA_000017285.1_ASM1728v1_protein.faa	4439
251	Shewanella baltica OS185	Gammaproteobacteria	5.31291	46.2593	GCA_000017325.1_ASM1732v1_protein.faa	4394
252	Ochrobactrum anthropi ATCC 49188	Alphaproteobacteria	5.20578	56.1453	GCA_000017405.1_ASM1740v1_protein.faa	4799
253	Rickettsia rickettsii str. Iowa	Alphaproteobacteria	1.2682	32.4	GCA_000017445.3_ASM1744v3_protein.faa	1384
255	Campylobacter jejuni subsp. doylei 269.97	delta/epsilon subdivisions	1.84511	30.6	GCA_000017485.1_ASM1748v1_protein.faa	1731
256	Anaeromyxobacter sp. Fw109-5	delta/epsilon subdivisions	5.27799	73.5	GCA_000017505.1_ASM1750v1_protein.faa	4466
257	Parvibaculum lavamentivorans DS-1	Alphaproteobacteria	3.91474	62.3	GCA_000017565.1_ASM1756v1_protein.faa	3636
258	Campylobacter hominis ATCC BAA-381	delta/epsilon subdivisions	1.71495	31.7051	GCA_000017585.1_ASM1758v1_protein.faa	1687
259	Xanthobacter autotrophicus Py2	Alphaproteobacteria	5.6251	67.3763	GCA_000017645.1_ASM1764v1_protein.faa	5035
260	Cronobacter sakazakii ATCC BAA-894	Gammaproteobacteria	4.53078	56.7642	GCA_000017665.1_ASM1766v1_protein.faa	4442
261	Vibrio campbellii ATCC BAA-1116	Gammaproteobacteria	6.05838	45.4023	GCA_000017705.1_ASM1770v1_protein.faa	6064
262	Campylobacter concisus 13826	delta/epsilon subdivisions	2.09941	39.2388	GCA_000017725.1_ASM1772v1_protein.faa	2009
263	Escherichia coli O139:H28 str. E24377A	Gammaproteobacteria	5.24929	50.5414	GCA_000017745.1_ASM1774v1_protein.faa	4997
264	Escherichia coli HS	Gammaproteobacteria	4.64354	50.8	GCA_000017765.1_ASM1776v1_protein.faa	4384
265	Francisella tularensis subsp. holarctica FTNF002-00	Gammaproteobacteria	1.89091	32.2	GCA_000017785.1_ASM1778v1_protein.faa	1580
266	Campylobacter jejuni subsp. jejuni 81116	delta/epsilon subdivisions	1.62811	30.5	GCA_000017905.1_ASM1790v1_protein.faa	1626
267	Escherichia coli B str. REL606	Gammaproteobacteria	4.62981	50.8	GCA_000017985.1_ASM1798v1_protein.faa	4209
268	Shewanella sediminis HAW-EB3	Gammaproteobacteria	5.51767	46.1	GCA_000018025.1_ASM1802v1_protein.faa	4497
269	Citrobacter koseri ATCC BAA-895	Gammaproteobacteria	4.73536	53.7998	GCA_000018045.1_ASM1804v1_protein.faa	5031
270	Serratia proteamaculans 568	Gammaproteobacteria	5.49566	55.0498	GCA_000018085.1_ASM1808v1_protein.faa	4942
271	Dinoroseobacter shibae DFL 12 = DSM 16493	Alphaproteobacteria	4.41787	65.5105	GCA_000018145.1_ASM1814v1_protein.faa	4194
272	Rickettsia akari str. Hartford	Alphaproteobacteria	1.23106	32.3	GCA_000018205.1_ASM1820v1_protein.faa	1259
273	Rickettsia rickettsii str. 'Sheila Smith'	Alphaproteobacteria	1.25771	32.5	GCA_000018225.1_ASM1822v1_protein.faa	1345
274	Rickettsia bellii OSU 85-389	Alphaproteobacteria	1.52898	31.6	GCA_000018245.1_ASM1824v1_protein.faa	1476
275	Shewanella pealeana ATCC 700345	Gammaproteobacteria	5.17458	44.7	GCA_000018285.1_ASM1828v1_protein.faa	4241
276	Salmonella enterica subsp. enterica serovar Paratyphi C str. RKS4594	Gammaproteobacteria	4.88849	52.2068	GCA_000018385.1_ASM1838v1_protein.faa	4640
277	Desulfococcus oleovorans Hxd3	delta/epsilon subdivisions	3.94417	56.2	GCA_000018405.1_ASM1840v1_protein.faa	3265
278	Acinetobacter baumannii ACICU	Gammaproteobacteria	3.99676	38.9013	GCA_000018445.1_ASM1844v1_protein.faa	3759
279	Burkholderia multivorans ATCC 17616	Betaproteobacteria	7.00862	66.6924	GCA_000018505.1_ASM1850v1_protein.faa	6259
280	Brucella canis ATCC 23365	Alphaproteobacteria	3.31277	57.2364	GCA_000018525.1_ASM1852v1_protein.faa	3251
281	Sinorhizobium fredii NGR234	Alphaproteobacteria	6.8919	62.4031	GCA_000018545.1_ASM1854v1_protein.faa	6366
282	Salmonella enterica subsp. arizonae serovar 62:z4,z23:-	Gammaproteobacteria	4.6008	51.4	GCA_000018625.1_ASM1862v1_protein.faa	4510
283	Delftia acidovorans SPH-1	Betaproteobacteria	6.76751	66.5	GCA_000018665.1_ASM1866v1_protein.faa	6040
284	Salmonella enterica subsp. enterica serovar Paratyphi B str. SPB7	Gammaproteobacteria	4.85889	52.1	GCA_000018705.1_ASM1870v1_protein.faa	5601
285	Brucella abortus S19	Alphaproteobacteria	3.28394	57.2354	GCA_000018725.1_ASM1872v1_protein.faa	3000
286	Coxiella burnetii RSA 331	Gammaproteobacteria	2.05374	42.7364	GCA_000018745.1_ASM1874v1_protein.faa	1975
287	Shewanella baltica OS195	Gammaproteobacteria	5.54754	46.1909	GCA_000018765.1_ASM1876v1_protein.faa	4688
288	Yersinia pestis Angola	Gammaproteobacteria	4.68701	47.615	GCA_000018805.1_ASM1880v1_protein.faa	4045
289	Methylobacterium extorquens PA1	Alphaproteobacteria	5.47115	68.2	GCA_000018845.1_ASM1884v1_protein.faa	4829
290	Brucella suis ATCC 23445	Alphaproteobacteria	3.32461	57.1843	GCA_000018905.1_ASM1890v1_protein.faa	3241
291	Francisella tularensis subsp. mediasiatica FSC147	Gammaproteobacteria	1.89389	32.3	GCA_000018925.1_ASM1892v1_protein.faa	1406
292	Pseudomonas putida GB-1	Gammaproteobacteria	6.07843	61.9	GCA_000019125.1_ASM1912v1_protein.faa	5409
293	Caulobacter sp. K31	Alphaproteobacteria	5.8894	67.3835	GCA_000019145.1_ASM1914v1_protein.faa	5438
294	Shewanella halifaxensis HAW-EB4	Gammaproteobacteria	5.22692	44.6	GCA_000019185.1_ASM1918v1_protein.faa	4278
295	Campylobacter lari RM2100	delta/epsilon subdivisions	1.57166	29.6177	GCA_000019205.1_ASM1920v1_protein.faa	1546
296	Cellvibrio japonicus Ueda107	Gammaproteobacteria	4.57657	52	GCA_000019225.1_ASM1922v1_protein.faa	3754
297	Francisella philomiragia subsp. philomiragia ATCC 25017	Gammaproteobacteria	2.04971	32.5919	GCA_000019285.1_ASM1928v1_protein.faa	1915
298	Xylella fastidiosa M12	Gammaproteobacteria	2.47513	51.9	GCA_000019325.1_ASM1932v1_protein.faa	2104
299	Methylobacterium sp. 4-46	Alphaproteobacteria	7.73703	71.5192	GCA_000019365.1_ASM1936v1_protein.faa	6692
300	Escherichia coli ATCC 8739	Gammaproteobacteria	4.74622	50.9	GCA_000019385.1_ASM1938v1_protein.faa	4200
301	Haemophilus somnus 2336	Gammaproteobacteria	2.26386	37.4	GCA_000019405.1_ASM1940v1_protein.faa	1980
302	Escherichia coli str. K-12 substr. DH10B	Gammaproteobacteria	4.68614	50.8	GCA_000019425.1_ASM1942v1_protein.faa	4126
303	Pseudomonas putida W619	Gammaproteobacteria	5.77433	61.4	GCA_000019445.1_ASM1944v1_protein.faa	5182
304	Yersinia pseudotuberculosis YPIII	Gammaproteobacteria	4.68944	47.5	GCA_000019465.1_ASM1946v1_protein.faa	4192
305	Burkholderia cenocepacia MC0-3	Betaproteobacteria	7.97139	66.5829	GCA_000019505.1_ASM1950v1_protein.faa	7008
306	Shewanella woodyi ATCC 51908	Gammaproteobacteria	5.9354	43.7	GCA_000019525.1_ASM1952v1_protein.faa	4880
307	Klebsiella pneumoniae 342	Gammaproteobacteria	5.92026	56.884	GCA_000019565.1_ASM1956v1_protein.faa	5768
308	Xanthomonas oryzae pv. oryzae PXO99A	Gammaproteobacteria	5.23855	63.6	GCA_000019585.2_ASM1958v2_protein.faa	4951
309	Escherichia coli SMS-3-5	Gammaproteobacteria	5.21538	50.4954	GCA_000019645.1_ASM1964v1_protein.faa	4913
310	Methylobacterium radiotolerans JCM 2831	Alphaproteobacteria	6.89911	71.0375	GCA_000019725.1_ASM1972v1_protein.faa	6431
311	Polynucleobacter necessarius subsp. necessarius STIR1	Betaproteobacteria	1.56047	45.6	GCA_000019745.1_ASM1974v1_protein.faa	1508
312	Xylella fastidiosa M23	Gammaproteobacteria	2.57399	51.7613	GCA_000019765.1_ASM1976v1_protein.faa	2201
313	Leptothrix cholodnii SP-6	Betaproteobacteria	4.9094	68.9	GCA_000019785.1_ASM1978v1_protein.faa	4363
314	Beijerinckia indica subsp. indica ATCC 9039	Alphaproteobacteria	4.41862	57.0207	GCA_000019845.1_ASM1984v1_protein.faa	3784
315	Coxiella burnetii CbuG_Q212	Gammaproteobacteria	2.00887	42.6	GCA_000019865.1_ASM1986v1_protein.faa	1871
316	Coxiella burnetii CbuK_Q154	Gammaproteobacteria	2.10238	42.6439	GCA_000019885.1_ASM1988v1_protein.faa	1947
317	Burkholderia ambifaria MC40-6	Betaproteobacteria	7.64254	66.3825	GCA_000019925.1_ASM1992v1_protein.faa	6697
318	Methylobacterium populi BJ001	Alphaproteobacteria	5.849	69.3702	GCA_000019945.1_ASM1994v1_protein.faa	5365
319	Burkholderia phymatum STM815	Betaproteobacteria	8.67656	62.2803	GCA_000020045.1_ASM2004v1_protein.faa	7496
320	Yersinia pseudotuberculosis PB1/+	Gammaproteobacteria	4.76543	47.459	GCA_000020085.1_ASM2008v1_protein.faa	4237
321	Neisseria gonorrhoeae NCCP11945	Betaproteobacteria	2.23618	52.3983	GCA_000020105.1_ASM2010v1_protein.faa	2674
322	Burkholderia phytofirmans PsJN	Betaproteobacteria	8.21466	62.3159	GCA_000020125.1_ASM2012v1_protein.faa	7241
323	Shigella boydii CDC 3083-94	Gammaproteobacteria	4.87466	50.9975	GCA_000020185.1_ASM2018v1_protein.faa	4557
324	Ralstonia pickettii 12J	Betaproteobacteria	5.32573	63.6234	GCA_000020205.1_ASM2020v1_protein.faa	4952
325	Helicobacter pylori Shi470	delta/epsilon subdivisions	1.60855	38.9	GCA_000020245.1_ASM2024v1_protein.faa	1569
326	Rhizobium etli CIAT 652	Alphaproteobacteria	6.44805	61.3371	GCA_000020265.1_ASM2026v1_protein.faa	6056
327	Anaplasma marginale str. Florida	Alphaproteobacteria	1.20243	49.8	GCA_000020305.1_ASM2030v1_protein.faa	942
328	Desulfobacterium autotrophicum HRM2	delta/epsilon subdivisions	5.65778	48.7174	GCA_000020365.1_ASM2036v1_protein.faa	4947
329	Geobacter lovleyi SZ	delta/epsilon subdivisions	3.99487	54.7653	GCA_000020385.1_ASM2038v1_protein.faa	3685
330	Actinobacillus pleuropneumoniae serovar 7 str. AP76	Gammaproteobacteria	2.34544	41.2139	GCA_000020405.1_ASM2040v1_protein.faa	2142
331	Rhodopseudomonas palustris TIE-1	Alphaproteobacteria	5.74404	64.9	GCA_000020445.1_ASM2044v1_protein.faa	5246
332	Alteromonas mediterranea DE	Gammaproteobacteria	4.48094	44.9	GCA_000020585.3_ASM2058v3_protein.faa	3965
333	Stenotrophomonas maltophilia R551-3	Gammaproteobacteria	4.57397	66.3	GCA_000020665.1_ASM2066v1_protein.faa	4039
334	Salmonella enterica subsp. enterica serovar Heidelberg str. SL476	Gammaproteobacteria	4.98351	52.069	GCA_000020705.1_ASM2070v1_protein.faa	4779
335	Geobacter bemidjiensis Bem	delta/epsilon subdivisions	4.61515	60.3	GCA_000020725.1_ASM2072v1_protein.faa	4051
336	Salmonella enterica subsp. enterica serovar Schwarzengrund str. CVM19633	Gammaproteobacteria	4.82389	52.2367	GCA_000020745.1_ASM2074v1_protein.faa	4627
337	Anaeromyxobacter sp. K	delta/epsilon subdivisions	5.06163	74.8	GCA_000020805.1_ASM2080v1_protein.faa	4457
338	Acidithiobacillus ferrooxidans ATCC 53993	Gammaproteobacteria	2.88504	58.9	GCA_000020825.1_ASM2082v1_protein.faa	2826
339	Edwardsiella tarda EIB202	Gammaproteobacteria	3.80417	59.6724	GCA_000020865.1_ASM2086v1_protein.faa	3589
340	Salmonella enterica subsp. enterica serovar Agona str. SL483	Gammaproteobacteria	4.83664	52.0105	GCA_000020885.1_ASM2088v1_protein.faa	4614
341	Salmonella enterica subsp. enterica serovar Dublin str. CT_02021853	Gammaproteobacteria	4.91746	52.1454	GCA_000020925.1_ASM2092v1_protein.faa	4617
342	Rhodobacter sphaeroides KD131	Alphaproteobacteria	4.71114	69.1055	GCA_000021005.1_ASM2100v1_protein.faa	4569
343	Laribacter hongkongensis HLHK9	Betaproteobacteria	3.16933	62.4	GCA_000021025.1_ASM2102v1_protein.faa	3238
344	Azotobacter vinelandii DJ	Gammaproteobacteria	5.36532	65.7	GCA_000021045.1_ASM2104v1_protein.faa	5051
345	Buchnera aphidicola str. Tuc7 (Acyrthosiphon pisum)	Gammaproteobacteria	0.641895	26.3	GCA_000021065.1_ASM2106v1_protein.faa	553	X
346	Buchnera aphidicola str. 5A (Acyrthosiphon pisum)	Gammaproteobacteria	0.642122	26.3	GCA_000021085.1_ASM2108v1_protein.faa	555	X
347	Escherichia coli O157:H7 str. EC4115	Gammaproteobacteria	5.70417	50.386	GCA_000021125.1_ASM2112v1_protein.faa	5477
348	Acinetobacter baumannii AB307-0294	Gammaproteobacteria	3.76098	39	GCA_000021145.1_ASM2114v1_protein.faa	3458
349	Helicobacter pylori G27	delta/epsilon subdivisions	1.66301	38.8759	GCA_000021165.1_ASM2116v1_protein.faa	1504
350	Acinetobacter baumannii AB0057	Gammaproteobacteria	4.05924	39.1897	GCA_000021245.1_ASM2124v1_protein.faa	3801
351	Gluconacetobacter diazotrophicus PA1 5	Alphaproteobacteria	3.91495	66.3446	GCA_000021325.1_ASM2132v1_protein.faa	3501
352	Rhizobium leguminosarum bv. trifolii WSM2304	Alphaproteobacteria	6.8727	61.1684	GCA_000021345.1_ASM2134v1_protein.faa	6415
353	Oligotropha carboxidovorans OM5	Alphaproteobacteria	3.74563	62.4	GCA_000021365.1_ASM2136v1_protein.faa	3722
354	Desulfovibrio vulgaris str. 'Miyazaki F'	delta/epsilon subdivisions	4.0403	67.1	GCA_000021385.1_ASM2138v1_protein.faa	3180
355	Helicobacter pylori P12	delta/epsilon subdivisions	1.68404	38.7775	GCA_000021465.1_ASM2146v1_protein.faa	1579
356	Acidithiobacillus ferrooxidans ATCC 23270	Gammaproteobacteria	2.9824	58.8	GCA_000021485.1_ASM2148v1_protein.faa	3147
357	Candidatus Hodgkinia cicadicola Dsem	Alphaproteobacteria	0.143795	58.4	GCA_000021505.1_ASM2150v1_protein.faa	169	X
358	Vibrio cholerae M66-2	Gammaproteobacteria	3.93891	47.5875	GCA_000021605.1_ASM2160v1_protein.faa	3693
359	Vibrio cholerae O395	Gammaproteobacteria	4.1353	47.5582	GCA_000021625.1_ASM2162v1_protein.faa	3934
360	Shewanella baltica OS223	Gammaproteobacteria	5.35888	46.2523	GCA_000021665.1_ASM2166v1_protein.faa	4443
361	Nautilia profundicola AmH	delta/epsilon subdivisions	1.67644	33.5	GCA_000021725.1_ASM2172v1_protein.faa	1730
362	Methylocella silvestris BL2	Alphaproteobacteria	4.30543	63.1	GCA_000021745.1_ASM2174v1_protein.faa	3818
363	Thauera sp. MZ1T	Betaproteobacteria	4.57459	68.2955	GCA_000021765.1_ASM2176v1_protein.faa	3978
364	Methylobacterium extorquens CM4	Alphaproteobacteria	6.18073	68.0674	GCA_000021845.1_ASM2184v1_protein.faa	5516
365	Rhodobacter capsulatus SB 1003	Alphaproteobacteria	3.87192	66.5966	GCA_000021865.1_ASM2186v1_protein.faa	3642
366	Haemophilus parasuis SH0165	Gammaproteobacteria	2.26916	40	GCA_000021885.1_ASM2188v1_protein.faa	2031
367	Desulfatibacillum alkenivorans AK-01	delta/epsilon subdivisions	6.51707	54.5	GCA_000021905.1_ASM2190v1_protein.faa	5255
368	Thioalkalivibrio sulfidiphilus HL-EbGr7	Gammaproteobacteria	3.46455	65.1	GCA_000021985.1_ASM2198v1_protein.faa	3283
369	Caulobacter crescentus NA1000	Alphaproteobacteria	4.04293	67.2	GCA_000022005.1_ASM2200v1_protein.faa	3885
370	Methylobacterium nodulans ORS 2060	Alphaproteobacteria	8.83902	68.485	GCA_000022085.1_ASM2208v1_protein.faa	8309
371	Desulfovibrio desulfuricans subsp. desulfuricans str. ATCC 27774	delta/epsilon subdivisions	2.87344	58.1	GCA_000022125.1_ASM2212v1_protein.faa	2356
372	Anaeromyxobacter dehalogenans 2CP-1	delta/epsilon subdivisions	5.02933	74.7	GCA_000022145.1_ASM2214v1_protein.faa	4473
373	Salmonella enterica subsp. enterica serovar Typhimurium str. 14028S	Gammaproteobacteria	4.9641	52.217	GCA_000022165.1_ASM2216v1_protein.faa	5413
374	Escherichia coli O157:H7 str. TW14359	Gammaproteobacteria	5.62274	50.4563	GCA_000022225.1_ASM2222v1_protein.faa	5373
375	Shigella flexneri 2002017	Gammaproteobacteria	4.89449	50.6619	GCA_000022245.1_ASM2224v1_protein.faa	4706
376	Geobacter daltonii FRC-32	delta/epsilon subdivisions	4.3045	53.5	GCA_000022265.1_ASM2226v1_protein.faa	3799
377	Wolbachia sp. wRi	Alphaproteobacteria	1.44587	35.2	GCA_000022285.1_ASM2228v1_protein.faa	1150	X
378	Acidovorax ebreus TPSY	Betaproteobacteria	3.79657	66.8	GCA_000022305.1_ASM2230v1_protein.faa	3479
379	Escherichia coli BW2952	Gammaproteobacteria	4.57816	50.8	GCA_000022345.1_ASM2234v1_protein.faa	4084
380	Neorickettsia risticii str. Illinois	Alphaproteobacteria	0.879977	41.3	GCA_000022525.1_ASM2252v1_protein.faa	898
381	Vibrio cholerae MJ-1236	Gammaproteobacteria	4.23637	47.2948	GCA_000022585.1_ASM2258v1_protein.faa	3774
382	Brucella melitensis ATCC 23457	Alphaproteobacteria	3.31122	57.2358	GCA_000022625.1_ASM2262v1_protein.faa	3136
383	Burkholderia glumae BGR1	Betaproteobacteria	7.28464	67.9346	GCA_000022645.2_ASM2264v1_protein.faa	5773
384	Escherichia coli BL21(DE3)	Gammaproteobacteria	4.55895	50.8	GCA_000022665.2_ASM2266v1_protein.faa	4159
385	Methylobacterium extorquens AM1	Alphaproteobacteria	6.87978	68.4674	GCA_000022685.1_ASM2268v1_protein.faa	6234
386	Bartonella grahamii as4aup	Alphaproteobacteria	2.36952	38.0798	GCA_000022725.1_ASM2272v1_protein.faa	1768
387	Brucella microti CCM 4915	Alphaproteobacteria	3.33737	57.2366	GCA_000022745.1_ASM2274v1_protein.faa	3287
388	Rickettsia prowazekii str. Rp22	Alphaproteobacteria	1.11161	29	GCA_000022785.1_ASM2278v1_protein.faa	952
389	Yersinia pestis D106004	Gammaproteobacteria	4.81292	47.6037	GCA_000022805.1_ASM2280v1_protein.faa	3781
390	Yersinia pestis D182038	Gammaproteobacteria	4.80226	47.6053	GCA_000022825.1_ASM2282v1_protein.faa	3777
391	Yersinia pestis Z176003	Gammaproteobacteria	4.72579	47.7001	GCA_000022845.1_ASM2284v1_protein.faa	3693
392	Edwardsiella ictaluri 93-146	Gammaproteobacteria	3.8123	57.4	GCA_000022885.2_ASM2288v2_protein.faa	3735
393	Aggregatibacter aphrophilus NJ8700	Gammaproteobacteria	2.31304	42.2	GCA_000022985.1_ASM2298v1_protein.faa	2231
394	Rickettsia africae ESF-5	Alphaproteobacteria	1.29092	32.4105	GCA_000023005.1_ASM2300v1_protein.faa	1041
395	Teredinibacter turnerae T7901	Gammaproteobacteria	5.19316	50.9	GCA_000023025.1_ASM2302v1_protein.faa	4255
396	Tolumonas auensis DSM 9187	Gammaproteobacteria	3.47129	49	GCA_000023065.1_ASM2306v1_protein.faa	3130
397	Rhizobium leguminosarum bv. trifolii WSM1325	Alphaproteobacteria	7.41812	60.7836	GCA_000023185.1_ASM2318v1_protein.faa	7001
398	Desulfomicrobium baculatum DSM 4028	delta/epsilon subdivisions	3.94266	58.6	GCA_000023225.1_ASM2322v1_protein.faa	3436
399	Francisella tularensis subsp. tularensis NE061598	Gammaproteobacteria	1.89268	32.3	GCA_000023305.1_ASM2330v1_protein.faa	1836
400	Variovorax paradoxus S110	Betaproteobacteria	6.755	67.4998	GCA_000023345.1_ASM2334v1_protein.faa	6279
401	Escherichia coli DH1	Gammaproteobacteria	4.63071	50.8	GCA_000023365.1_ASM2336v1_protein.faa	4160
402	Ralstonia pickettii 12D	Betaproteobacteria	5.68536	63.3352	GCA_000023425.1_ASM2342v1_protein.faa	5361
403	Desulfovibrio salexigens DSM 2638	delta/epsilon subdivisions	4.28985	47.1	GCA_000023445.1_ASM2344v1_protein.faa	3807
404	Pectobacterium carotovorum subsp. carotovorum PC1	Gammaproteobacteria	4.86291	51.9	GCA_000023605.1_ASM2360v1_protein.faa	4246
405	Geobacter sp. M21	delta/epsilon subdivisions	4.74581	60.5	GCA_000023645.1_ASM2364v1_protein.faa	4080
406	Escherichia coli 'BL21-Gold(DE3)pLysS AG'	Gammaproteobacteria	4.57094	50.8	GCA_000023665.1_ASM2366v1_protein.faa	4228
407	Methylotenera mobilis JLW8	Betaproteobacteria	2.54757	45.5	GCA_000023705.1_ASM2370v1_protein.faa	2338
408	Methylovorus glucosetrophus SIP3-4	Betaproteobacteria	3.08201	54.6472	GCA_000023745.1_ASM2374v1_protein.faa	2910
409	Candidatus Liberibacter asiaticus str. psy62	Alphaproteobacteria	1.22733	36.5	GCA_000023765.2_ASM2376v2_protein.faa	1109
410	Hirschia baltica ATCC 49814	Alphaproteobacteria	3.54011	45.1594	GCA_000023785.1_ASM2378v1_protein.faa	3187
411	Helicobacter pylori 52	delta/epsilon subdivisions	1.56883	38.9	GCA_000023805.1_ASM2380v1_protein.faa	1405
412	Kangiella koreensis DSM 16069	Gammaproteobacteria	2.85207	43.7	GCA_000024085.1_ASM2408v1_protein.faa	2632
413	Candidatus Accumulibacter phosphatis clade IIA str. UW-1	Betaproteobacteria	5.30613	63.9598	GCA_000024165.1_ASM2416v1_protein.faa	4562
414	Zymomonas mobilis subsp. mobilis NCIMB 11163	Alphaproteobacteria	2.22352	46.6156	GCA_000024245.1_ASM2424v1_protein.faa	1884
415	Desulfohalobium retbaense DSM 5692	delta/epsilon subdivisions	2.90957	57.2915	GCA_000024325.1_ASM2432v1_protein.faa	2526
416	Candidatus Puniceispirillum marinum IMCC1322	Alphaproteobacteria	2.75353	48.9	GCA_000024465.1_ASM2446v1_protein.faa	2546
417	Anaplasma centrale str. Israel	Alphaproteobacteria	1.20681	50	GCA_000024505.1_ASM2450v1_protein.faa	925
418	Pectobacterium wasabiae WPP163	Gammaproteobacteria	5.06389	50.5	GCA_000024645.1_ASM2464v1_protein.faa	4437
419	Nitrosococcus halophilus Nc 4	Gammaproteobacteria	4.14526	51.6222	GCA_000024725.1_ASM2472v1_protein.faa	3817
420	Halothiobacillus neapolitanus c2	Gammaproteobacteria	2.58289	54.7	GCA_000024765.1_ASM2476v1_protein.faa	2357
421	Haliangium ochraceum DSM 14365	delta/epsilon subdivisions	9.44631	69.5	GCA_000024805.1_ASM2480v1_protein.faa	6719
422	Vibrio antiquarius	Gammaproteobacteria	5.08903	44.9	GCA_000024825.1_ASM2482v1_protein.faa	4518
423	Sulfurospirillum deleyianum DSM 6946	delta/epsilon subdivisions	2.30635	39	GCA_000024885.1_ASM2488v1_protein.faa	2265
424	Dickeya dadantii Ech586	Gammaproteobacteria	4.81839	53.6	GCA_000025065.1_ASM2506v1_protein.faa	4144
425	Escherichia coli O55:H7 str. CB9615	Gammaproteobacteria	5.45235	50.4806	GCA_000025165.1_ASM2516v1_protein.faa	5121
426	Pantoea ananatis LMG 20103	Gammaproteobacteria	4.70337	53.7	GCA_000025405.2_ASM2540v1_protein.faa	4241
427	Campylobacter jejuni subsp. jejuni IA3902	delta/epsilon subdivisions	1.67222	30.4955	GCA_000025425.1_ASM2542v1_protein.faa	1666
428	Klebsiella variicola At-22	Gammaproteobacteria	5.4585	57.6	GCA_000025465.1_ASM2546v1_protein.faa	5057
429	Allochromatium vinosum DSM 180	Gammaproteobacteria	3.66907	64.2117	GCA_000025485.1_ASM2548v1_protein.faa	3220
430	Thioalkalivibrio sp. K90mix	Gammaproteobacteria	2.98506	65.562	GCA_000025545.1_ASM2554v1_protein.faa	2855
431	Enterobacter cloacae subsp. cloacae ATCC 13047	Gammaproteobacteria	5.5988	54.5971	GCA_000025565.1_ASM2556v1_protein.faa	5518
432	Sideroxydans lithotrophicus ES-1	Betaproteobacteria	3.00366	57.5	GCA_000025705.1_ASM2570v1_protein.faa	2980
433	Escherichia coli IHE3034	Gammaproteobacteria	5.10838	50.7	GCA_000025745.1_ASM2574v1_protein.faa	4757
434	Desulfotalea psychrophila LSv54	delta/epsilon subdivisions	3.65963	46.6208	GCA_000025945.1_ASM2594v1_protein.faa	3236
435	Aromatoleum aromaticum EbN1	Betaproteobacteria	4.72726	64.6764	GCA_000025965.1_ASM2596v1_protein.faa	4598
436	Ehrlichia ruminantium str. Welgevonden	Alphaproteobacteria	1.51635	27.5	GCA_000026005.1_ASM2600v1_protein.faa	888
437	Pseudoalteromonas haloplanktis TAC125	Gammaproteobacteria	3.85027	40.068	GCA_000026085.1_ASM2608v1_protein.faa	3486
438	Pseudomonas entomophila L48	Gammaproteobacteria	5.88878	64.2	GCA_000026105.1_ASM2610v1_protein.faa	5134
439	Herminiimonas arsenicoxydans	Betaproteobacteria	3.42431	54.3	GCA_000026125.1_ASM2612v1_protein.faa	3283
440	Bradyrhizobium sp. ORS 278	Alphaproteobacteria	7.45659	65.5	GCA_000026145.1_ASM2614v1_protein.faa	6717
441	Erwinia tasmaniensis Et1/99	Gammaproteobacteria	4.06786	53.3601	GCA_000026185.1_ASM2618v1_protein.faa	3622
442	Escherichia fergusonii ATCC 35469	Gammaproteobacteria	4.64386	49.8834	GCA_000026225.1_ASM2622v1_protein.faa	4324
443	Escherichia coli 55989	Gammaproteobacteria	5.15486	50.7	GCA_000026245.1_ASM2624v1_protein.faa	4763
444	Escherichia coli IAI1	Gammaproteobacteria	4.70056	50.8	GCA_000026265.1_ASM2626v1_protein.faa	4354
445	Escherichia coli S88	Gammaproteobacteria	5.16612	50.7	GCA_000026285.1_ASM2628v1_protein.faa	4696
446	Escherichia coli IAI39	Gammaproteobacteria	5.13207	50.6	GCA_000026345.1_ASM2634v1_protein.faa	4732
447	Escherichia coli O127:H6 str. E2348/69	Gammaproteobacteria	5.06968	50.5524	GCA_000026545.1_ASM2654v1_protein.faa	4653
448	Salmonella enterica subsp. enterica serovar Paratyphi A str. AKU_12601	Gammaproteobacteria	4.5818	52.2	GCA_000026565.1_ASM2656v1_protein.faa	4080
449	Pseudomonas aeruginosa LESB58	Gammaproteobacteria	6.60176	66.3	GCA_000026645.1_ASM2664v1_protein.faa	5931
450	Neisseria meningitidis 8013	Betaproteobacteria	2.27755	51.4	GCA_000026965.1_ASM2696v1_protein.faa	1913
451	Salmonella enterica subsp. enterica serovar Typhimurium str. D23580	Gammaproteobacteria	4.8794	52.2	GCA_000027025.1_ASM2702v1_protein.faa	4446
452	Cronobacter turicensis z3032	Gammaproteobacteria	4.59909	57.2342	GCA_000027065.2_ASM2706v1_protein.faa	4455
453	Citrobacter rodentium ICC168	Gammaproteobacteria	5.44428	54.5286	GCA_000027085.1_ASM2708v1_protein.faa	4913
454	Escherichia coli 042	Gammaproteobacteria	5.35532	50.5767	GCA_000027125.1_ASM2712v1_protein.faa	4922
455	Erwinia amylovora ATCC 49946	Gammaproteobacteria	3.9056	53.6139	GCA_000027205.1_ASM2720v1_protein.faa	3553
456	Xenorhabdus bovienii SS-2004	Gammaproteobacteria	4.2255	45	GCA_000027225.1_ASM2722v1_protein.faa	4320
457	Erwinia pyrifoliae Ep1/96	Gammaproteobacteria	4.07285	53.3602	GCA_000027265.1_ASM2726v1_protein.faa	3697
458	Haemophilus influenzae Rd KW20	Gammaproteobacteria	1.83014	38.2	GCA_000027305.1_ASM2730v1_protein.faa	1709
459	Vibrio vulnificus CMCP6	Gammaproteobacteria	5.1267	46.7159	GCA_000039765.1_ASM3976v1_protein.faa	4433
460	Candidatus Blochmannia floridanus	Gammaproteobacteria	0.705557	27.4	GCA_000043285.1_ASM4328v1_protein.faa	583	X
461	Bartonella quintana str. Toulouse	Alphaproteobacteria	1.58138	38.8	GCA_000046685.1_ASM4668v1_protein.faa	1142
462	Bartonella henselae str. Houston-1	Alphaproteobacteria	1.93105	38.2	GCA_000046705.1_ASM4670v1_protein.faa	1488
463	Acinetobacter sp. ADP1	Gammaproteobacteria	3.59862	40.4	GCA_000046845.1_ASM4684v1_protein.faa	3277
464	Yersinia pseudotuberculosis IP 32953	Gammaproteobacteria	4.8409	47.5404	GCA_000047365.1_ASM4736v1_protein.faa	4038
465	Legionella pneumophila str. Paris	Gammaproteobacteria	3.6355	38.3637	GCA_000048645.1_ASM4864v1_protein.faa	3166
466	Legionella pneumophila str. Lens	Gammaproteobacteria	3.40552	38.4	GCA_000048665.1_ASM4866v1_protein.faa	2934
467	Ehrlichia ruminantium str. Gardel	Alphaproteobacteria	1.49992	27.5	GCA_000050405.1_ASM5040v1_protein.faa	950
468	Ehrlichia ruminantium str. Welgevonden	Alphaproteobacteria	1.51298	27.5	GCA_000050425.1_ASM5042v1_protein.faa	958
469	Brucella abortus 2308	Alphaproteobacteria	3.27831	57.2353	GCA_000054005.1_ASM5400v1_protein.faa	3034
470	Chromohalobacter salexigens DSM 3043	Gammaproteobacteria	3.69665	63.9	GCA_000055785.1_ASM5578v1_protein.faa	3298
471	Lawsonia intracellularis PHE/MN1-00	delta/epsilon subdivisions	1.71901	33.0922	GCA_000055945.1_ASM5594v1_protein.faa	1342
472	Azoarcus sp. BH72	Betaproteobacteria	4.37604	67.9	GCA_000061505.1_ASM6150v1_protein.faa	3989
473	Orientia tsutsugamushi str. Boryong	Alphaproteobacteria	2.12705	30.5	GCA_000063545.1_ASM6354v1_protein.faa	1182
474	Gluconacetobacter diazotrophicus PA1 5	Alphaproteobacteria	3.99959	66.2969	GCA_000067045.1_ASM6704v1_protein.faa	3855
475	Sorangium cellulosum So ce56	delta/epsilon subdivisions	13.0338	71.4	GCA_000067165.1_ASM6716v1_protein.faa	9375
476	Bordetella petrii	Betaproteobacteria	5.28795	65.5	GCA_000067205.1_ASM6720v1_protein.faa	5031
477	Acinetobacter baumannii AYE	Gammaproteobacteria	4.04873	39.3357	GCA_000069245.1_ASM6924v1_protein.faa	3712
478	Proteus mirabilis HI4320	Gammaproteobacteria	4.0999	38.8761	GCA_000069965.1_ASM6996v1_protein.faa	3662
479	Bordetella avium 197N	Betaproteobacteria	3.73225	61.6	GCA_000070465.1_ASM7046v1_protein.faa	3382
480	Xanthomonas campestris pv. campestris	Gammaproteobacteria	5.079	65	GCA_000070605.1_ASM7060v1_protein.faa	4467
481	Stenotrophomonas maltophilia K279a	Gammaproteobacteria	4.85113	66.3	GCA_000072485.1_ASM7248v1_protein.faa	4386
482	Methylobacterium extorquens DM4	Alphaproteobacteria	6.12385	68.0076	GCA_000083545.1_ASM8354v1_protein.faa	5741
483	Neisseria meningitidis alpha14	Betaproteobacteria	2.14529	51.9	GCA_000083565.1_ASM8356v1_protein.faa	1872
484	Xanthomonas albilineans GPE PC73	Gammaproteobacteria	3.8523	62.9055	GCA_000087965.1_ASM8796v1_protein.faa	3208
485	Buchnera aphidicola BCc	Gammaproteobacteria	0.422434	20.2032	GCA_000090965.1_ASM9096v1_protein.faa	362	X
486	Escherichia coli O26:H11 str. 11368	Gammaproteobacteria	5.85553	50.664	GCA_000091005.1_ASM9100v1_protein.faa	5519
487	Sphingobium japonicum UT26S	Alphaproteobacteria	4.42486	64.8793	GCA_000091125.1_ASM9112v1_protein.faa	4394
488	Shewanella violacea DSS12	Gammaproteobacteria	4.9621	44.7	GCA_000091325.1_ASM9132v1_protein.faa	4346
489	Helicobacter pylori B38	delta/epsilon subdivisions	1.57676	39.2	GCA_000091345.1_ASM9134v1_protein.faa	1384
490	Vibrio tasmaniensis LGP32	Gammaproteobacteria	4.97482	43.8653	GCA_000091465.1_ASM9146v1_protein.faa	4431
491	Erwinia amylovora CFBP1430	Gammaproteobacteria	3.83383	53.5749	GCA_000091565.1_ASM9156v1_protein.faa	3735
492	Legionella longbeachae NSW150	Gammaproteobacteria	4.14916	37.119	GCA_000091785.1_ASM9178v1_protein.faa	3470
493	Helicobacter mustelae 12198	delta/epsilon subdivisions	1.5781	42.5	GCA_000091985.1_ASM9198v1_protein.faa	1400
494	Agrobacterium fabrum str. C58	Alphaproteobacteria	5.67426	59.0606	GCA_000092025.1_ASM9202v1_protein.faa	5355
495	Rhizobium etli CFN 42	Alphaproteobacteria	6.53023	61.0458	GCA_000092045.1_ASM9204v1_protein.faa	5963
496	Desulfurivibrio alkaliphilus AHT 2	delta/epsilon subdivisions	3.09776	60.3	GCA_000092205.1_ASM9220v1_protein.faa	2620
497	Arcobacter nitrofigilis DSM 7299	delta/epsilon subdivisions	3.19224	28.4	GCA_000092245.1_ASM9224v1_protein.faa	3126
498	Moraxella catarrhalis BBH18	Gammaproteobacteria	1.86329	41.7	GCA_000092265.1_ASM9226v1_protein.faa	1886
499	Caulobacter segnis ATCC 21756	Alphaproteobacteria	4.65562	67.7	GCA_000092285.1_ASM9228v1_protein.faa	4139
500	Shigella sonnei Ss046	Gammaproteobacteria	5.05532	50.7587	GCA_000092525.1_ASM9252v1_protein.faa	4475
501	Legionella pneumophila str. Corby	Gammaproteobacteria	3.57647	38.5	GCA_000092545.1_ASM9254v1_protein.faa	3204
502	Thiomonas intermedia K12	Betaproteobacteria	3.4621	63.8464	GCA_000092605.1_ASM9260v1_protein.faa	3172
503	Legionella pneumophila 2300/99 Alcoy	Gammaproteobacteria	3.51633	38.4	GCA_000092625.1_ASM9262v1_protein.faa	3191
504	Burkholderia sp. CCGE1002	Betaproteobacteria	7.88486	63.2559	GCA_000092885.1_ASM9288v1_protein.faa	6889
505	Starkeya novella DSM 506	Alphaproteobacteria	4.76502	67.9	GCA_000092925.1_ASM9292v1_protein.faa	4431
506	Methylotenera versatilis 301	Betaproteobacteria	3.05987	42.6	GCA_000093025.1_ASM9302v1_protein.faa	2764
507	Candidatus Riesia pediculicola USDA	Gammaproteobacteria	0.582127	28.589	GCA_000093065.1_ASM9306v1_protein.faa	556	X
508	Comamonas testosteroni CNB-2	Betaproteobacteria	5.37364	61.4	GCA_000093145.2_ASM9314v2_protein.faa	4802
509	Helicobacter pylori v225d	delta/epsilon subdivisions	1.5956	38.972	GCA_000093185.1_ASM9318v1_protein.faa	1550
510	Nitrosococcus watsonii C-113	Gammaproteobacteria	3.37329	50.1211	GCA_000143085.1_ASM14308v1_protein.faa	2908
511	Hyphomicrobium denitrificans ATCC 51888	Alphaproteobacteria	3.63897	60.8	GCA_000143145.1_ASM14314v1_protein.faa	3512
512	Herbaspirillum seropedicae SmR1	Betaproteobacteria	5.51389	63.4	GCA_000143225.1_ASM14322v1_protein.faa	4735
513	Desulfarculus baarsii DSM 2075	delta/epsilon subdivisions	3.65573	65.7	GCA_000143965.1_ASM14396v1_protein.faa	3277
514	Brevundimonas subvibrioides ATCC 15264	Alphaproteobacteria	3.44526	68.4	GCA_000144605.1_ASM14460v1_protein.faa	3327
515	Gallionella capsiferriformans ES-2	Betaproteobacteria	3.16247	52.8	GCA_000145255.1_ASM14525v1_protein.faa	2894
516	Shewanella oneidensis MR-1	Gammaproteobacteria	5.13142	45.9276	GCA_000146165.2_ASM14616v2_protein.faa	4196
517	Aggregatibacter actinomycetemcomitans D11S-1	Gammaproteobacteria	2.20466	44.3298	GCA_000146265.2_ASM14626v2_protein.faa	2285
518	Edwardsiella tarda FL6-60	Gammaproteobacteria	3.7288	59.7004	GCA_000146305.1_ASM14630v1_protein.faa	3256
519	Candidatus Zinderia insecticola CARI	Betaproteobacteria	0.208564	13.5	GCA_000147015.1_ASM14701v1_protein.faa	206	X
520	Dickeya dadantii 3937	Gammaproteobacteria	4.9228	56.3	GCA_000147055.1_ASM14705v1_protein.faa	4549
521	Sulfurimonas autotrophica DSM 16294	delta/epsilon subdivisions	2.1532	35.2	GCA_000147355.1_ASM14735v1_protein.faa	2158
522	Shewanella baltica BA175	Gammaproteobacteria	5.1994	46.1333	GCA_000147735.3_ASM14773v3_protein.faa	4344
523	Sinorhizobium meliloti BL225C	Alphaproteobacteria	6.97879	62.0294	GCA_000147775.3_ASM14777v3_protein.faa	6354
524	Sinorhizobium meliloti AK83	Alphaproteobacteria	7.14047	61.9493	GCA_000147795.3_ASM14779v3_protein.faa	6510
525	Sphingobium chlorophenolicum L-1	Alphaproteobacteria	4.57322	63.8346	GCA_000147835.3_ASM14783v3_protein.faa	4072
526	Escherichia coli KO11FL	Gammaproteobacteria	5.02932	50.7784	GCA_000147855.3_ASM14785v3_protein.faa	4653
527	Escherichia coli ABU 83972	Gammaproteobacteria	5.13296	50.6001	GCA_000148365.1_ASM14836v1_protein.faa	4796
528	Xylella fastidiosa subsp. fastidiosa GB514	Gammaproteobacteria	2.51738	51.774	GCA_000148405.1_ASM14840v1_protein.faa	2216
529	Escherichia coli UM146	Gammaproteobacteria	5.10756	50.609	GCA_000148605.1_ASM14860v1_protein.faa	4783
530	Ferrimonas balearica DSM 9799	Gammaproteobacteria	4.27916	60.2	GCA_000148645.1_ASM14864v1_protein.faa	3782
531	Helicobacter pylori 908	delta/epsilon subdivisions	1.54967	39.3	GCA_000148665.1_ASM14866v1_protein.faa	1595
532	Burkholderia sp. CCGE1003	Betaproteobacteria	7.04359	63.2315	GCA_000148685.1_ASM14868v1_protein.faa	5988
533	Campylobacter jejuni subsp. jejuni M1	delta/epsilon subdivisions	1.61665	30.6	GCA_000148705.1_ASM14870v1_protein.faa	1622
534	Helicobacter pylori SJM180	delta/epsilon subdivisions	1.65805	38.9	GCA_000148855.1_ASM14885v1_protein.faa	1581
535	Helicobacter pylori PeCan4	delta/epsilon subdivisions	1.63827	38.8681	GCA_000148875.1_ASM14887v1_protein.faa	1563
536	Helicobacter pylori Cuz20	delta/epsilon subdivisions	1.63545	38.9	GCA_000148895.1_ASM14889v1_protein.faa	1564
537	Helicobacter pylori Sat464	delta/epsilon subdivisions	1.56757	39.0742	GCA_000148915.1_ASM14891v1_protein.faa	1508
538	Pantoea vagans C9-1	Gammaproteobacteria	4.88834	55.0916	GCA_000148935.1_ASM14893v1_protein.faa	4590
539	Neisseria meningitidis alpha710	Betaproteobacteria	2.24295	51.7	GCA_000152165.1_ASM15216v1_protein.faa	2017
540	Parvularcula bermudensis HTCC2503	Alphaproteobacteria	2.90264	60.7	GCA_000152825.2_ASM15282v2_protein.faa	2687
541	Psychromonas sp. CNPT3	Gammaproteobacteria	3.05241	38.6	GCA_000153405.2_ASM15340v2_protein.faa	2580
542	Phaeobacter gallaeciensis 2.10	Alphaproteobacteria	4.16092	59.8003	GCA_000154745.2_ASM15474v2_protein.faa	3723
543	Phaeobacter inhibens DSM 17395	Alphaproteobacteria	4.22713	59.7869	GCA_000154765.2_ASM15476v2_protein.faa	3875
544	Roseobacter litoralis Och 149	Alphaproteobacteria	4.74545	57.2249	GCA_000154785.2_ASM15478v2_protein.faa	4537
545	Octadecabacter antarcticus 307	Alphaproteobacteria	4.87548	54.5768	GCA_000155675.2_ASM15567v2_protein.faa	4492
546	Octadecabacter arcticus 238	Alphaproteobacteria	5.47825	55.1917	GCA_000155735.2_ASM15573v2_protein.faa	4683
547	Neisseria gonorrhoeae MS11	Betaproteobacteria	2.23779	52.3983	GCA_000156855.2_ASM15685v2_protein.faa	2087
548	Aggregatibacter actinomycetemcomitans D7S-1	Gammaproteobacteria	2.30907	44.3	GCA_000163615.2_ASM16361v2_protein.faa	2255
549	Enterobacter lignolyticus SCF1	Gammaproteobacteria	4.81405	57	GCA_000164865.1_ASM16486v1_protein.faa	4399
550	Ketogulonicigenium vulgare Y25	Alphaproteobacteria	3.2884	61.7422	GCA_000164885.1_ASM16488v1_protein.faa	3213
551	Stigmatella aurantiaca DW4/3-1	delta/epsilon subdivisions	10.2608	67.5	GCA_000165485.1_ASM16548v1_protein.faa	8352
552	Haemophilus influenzae R2866	Gammaproteobacteria	1.93231	38.1	GCA_000165525.1_ASM16552v1_protein.faa	1795
553	Haemophilus influenzae R2846	Gammaproteobacteria	1.81937	38	GCA_000165575.1_ASM16557v1_protein.faa	1636
554	Erwinia sp. Ejp617	Gammaproteobacteria	3.95768	53.6055	GCA_000165815.1_ASM16581v1_protein.faa	3672
555	Achromobacter xylosoxidans A8	Betaproteobacteria	7.35915	65.791	GCA_000165835.1_ASM16583v1_protein.faa	6815
556	Rhodomicrobium vannielii ATCC 17100	Alphaproteobacteria	4.01447	62.2	GCA_000166055.1_ASM16605v1_protein.faa	3565
557	Desulfovibrio vulgaris RCH1	delta/epsilon subdivisions	3.73436	63.2409	GCA_000166115.1_ASM16611v1_protein.faa	3221
558	Marinobacter adhaerens HP15	Gammaproteobacteria	4.65172	56.8223	GCA_000166295.1_ASM16629v1_protein.faa	4410
559	Vibrio cholerae O1 str. 2010EL-1786	Gammaproteobacteria	4.07774	47.5204	GCA_000166455.2_ASM16645v2_protein.faa	3845
560	Rickettsia sibirica 246	Alphaproteobacteria	1.25002	32.5	GCA_000166935.1_ASM16693v1_protein.faa	1234
561	Xanthomonas oryzae pv. oryzicola BLS256	Gammaproteobacteria	4.83175	64.1	GCA_000168315.3_ASM16831v3_protein.faa	4473
562	Francisella tularensis subsp. holarctica FSC200	Gammaproteobacteria	1.89416	32.2	GCA_000168775.2_ASM16877v2_protein.faa	1438
563	Shewanella putrefaciens 200	Gammaproteobacteria	4.84025	44.5	GCA_000169215.2_ASM16921v2_protein.faa	4179
564	Campylobacter jejuni subsp. jejuni CG8421	delta/epsilon subdivisions	1.63603	30.5	GCA_000171795.2_ASM17179v2_protein.faa	1635
565	Alteromonas macleodii ATCC 27126	Gammaproteobacteria	4.65385	44.7	GCA_000172635.2_ASM17263v2_protein.faa	3872
566	Nitrosomonas sp. AL212	Betaproteobacteria	3.33702	44.7559	GCA_000175095.2_ASM17509v2_protein.faa	2983
567	Geobacter sp. M18	delta/epsilon subdivisions	5.27741	61.2	GCA_000175115.2_ASM17511v2_protein.faa	4434
568	Asticcacaulis excentricus CB 48	Alphaproteobacteria	4.30878	59.5298	GCA_000175215.2_ASM17521v2_protein.faa	3763
569	Zymomonas mobilis subsp. mobilis ATCC 10988	Alphaproteobacteria	2.14346	46.0424	GCA_000175255.2_ASM17525v2_protein.faa	1803
570	Acidithiobacillus caldus ATCC 51756	Gammaproteobacteria	2.98705	61.3938	GCA_000175575.2_ASM17557v2_protein.faa	2933
571	Pantoea sp. At-9b	Gammaproteobacteria	6.31278	54.3247	GCA_000175935.2_ASM17593v2_protein.faa	5770
572	Mesorhizobium opportunistum WSM2075	Alphaproteobacteria	6.88444	62.9	GCA_000176035.2_ASM17603v2_protein.faa	6508
573	Serratia plymuthica 4Rx13	Gammaproteobacteria	5.40373	56.0879	GCA_000176835.2_ASM17683v2_protein.faa	4695
574	Acidovorax avenae subsp. avenae ATCC 19860	Betaproteobacteria	5.48217	68.8	GCA_000176855.2_ASM17685v2_protein.faa	4737
575	Desulfovibrio aespoeensis Aspo-2	delta/epsilon subdivisions	3.62911	62.6	GCA_000176915.2_ASM17691v2_protein.faa	3304
576	Burkholderia sp. CCGE1001	Betaproteobacteria	6.83375	63.6189	GCA_000176935.2_ASM17693v2_protein.faa	5965
577	Rhodopseudomonas palustris DX-1	Alphaproteobacteria	5.40412	65.4	GCA_000177255.2_ASM17725v2_protein.faa	4917
578	Shewanella baltica OS678	Gammaproteobacteria	5.36877	46.276	GCA_000178875.2_ASM17887v2_protein.faa	4536
579	Helicobacter pylori 35A	delta/epsilon subdivisions	1.56665	38.9	GCA_000178935.2_ASM17893v2_protein.faa	1470
580	Alicycliphilus denitrificans BC	Betaproteobacteria	4.83571	67.9887	GCA_000179015.2_ASM17901v2_protein.faa	4542
581	Plautia stali symbiont	Gammaproteobacteria	4.09285	56.8841	GCA_000180175.2_ASM18017v2_protein.faa	5203
582	Komagataeibacter medellinensis NBRC 3288	Alphaproteobacteria	3.51319	60.569	GCA_000182745.1_ASM18274v1_protein.faa	3195
583	Methylovorus sp. MP688	Betaproteobacteria	2.86239	55.4	GCA_000183115.1_ASM18311v1_protein.faa	2712
584	Buchnera aphidicola str. LL01 (Acyrthosiphon pisum)	Gammaproteobacteria	0.641799	26.3	GCA_000183225.1_ASM18322v1_protein.faa	577	X
585	Buchnera aphidicola str. TLW03 (Acyrthosiphon pisum)	Gammaproteobacteria	0.64177	26.3	GCA_000183245.1_ASM18324v1_protein.faa	573	X
586	Buchnera aphidicola str. JF99 (Acyrthosiphon pisum)	Gammaproteobacteria	0.641716	26.3	GCA_000183285.1_ASM18328v1_protein.faa	590	X
587	Buchnera aphidicola str. JF98 (Acyrthosiphon pisum)	Gammaproteobacteria	0.641771	26.3	GCA_000183305.1_ASM18330v1_protein.faa	477	X
588	Escherichia coli O83:H1 str. NRG 857C	Gammaproteobacteria	4.89488	50.706	GCA_000183345.1_ASM18334v1_protein.faa	4582
589	Pseudomonas putida BIRD-1	Gammaproteobacteria	5.73154	61.7	GCA_000183645.1_ASM18364v1_protein.faa	4960
590	Candidatus Liberibacter solanacearum CLso-ZC1	Alphaproteobacteria	1.25828	35.2	GCA_000183665.1_ASM18366v1_protein.faa	1192
591	Sulfuricurvum kujiense DSM 16994	delta/epsilon subdivisions	2.81936	44.5704	GCA_000183725.1_ASM18372v1_protein.faa	2798
592	Pseudoalteromonas sp. SM9913	Gammaproteobacteria	4.03767	40.2953	GCA_000184065.1_ASM18406v1_protein.faa	3712
594	Escherichia coli W	Gammaproteobacteria	5.00886	50.7764	GCA_000184185.1_ASM18418v1_protein.faa	4606
595	Campylobacter jejuni subsp. jejuni S3	delta/epsilon subdivisions	1.72459	30.4624	GCA_000184205.1_ASM18420v1_protein.faa	1783
596	Vibrio furnissii NCTC 11218	Gammaproteobacteria	4.91641	50.634	GCA_000184325.1_ASM18432v1_protein.faa	4462
597	Variovorax paradoxus EPS	Betaproteobacteria	6.55006	66.5	GCA_000184745.1_ASM18474v1_protein.faa	5952
598	Helicobacter pylori India7	delta/epsilon subdivisions	1.67592	38.9	GCA_000185185.1_ASM18518v1_protein.faa	1600
599	Helicobacter pylori Gambia94/24	delta/epsilon subdivisions	1.71247	39.0975	GCA_000185205.1_ASM18520v1_protein.faa	1605
600	Helicobacter pylori Lithuania75	delta/epsilon subdivisions	1.64067	38.8492	GCA_000185225.1_ASM18522v1_protein.faa	1565
601	Helicobacter pylori SouthAfrica7	delta/epsilon subdivisions	1.67983	38.4259	GCA_000185245.1_ASM18524v1_protein.faa	1572
602	Taylorella equigenitalis MCE9	Betaproteobacteria	1.69586	37.4	GCA_000185745.1_ASM18574v1_protein.faa	1556
603	Mesorhizobium ciceri biovar biserrulae WSM1271	Alphaproteobacteria	6.69003	62.5728	GCA_000185905.1_ASM18590v1_protein.faa	6264
604	Pseudoxanthomonas suwonensis 11-1	Gammaproteobacteria	3.41905	70.2	GCA_000185965.1_ASM18596v1_protein.faa	3070
605	Candidatus Blochmannia vafer str. BVAF	Gammaproteobacteria	0.722585	27.5	GCA_000185985.2_ASM18598v2_protein.faa	587	X
606	Nitratifractor salsuginis DSM 16511	delta/epsilon subdivisions	2.10128	53.9	GCA_000186245.1_ASM18624v1_protein.faa	2088
607	Vibrio vulnificus MO6-24/O	Gammaproteobacteria	5.00777	46.9535	GCA_000186585.1_ASM18658v1_protein.faa	4562
608	Acinetobacter baumannii D1279779	Gammaproteobacteria	3.7117	38.9872	GCA_000186665.4_ASM18666v4_protein.faa	3396
609	Yersinia pestis biovar Medievalis str. Harbin 35	Gammaproteobacteria	4.7095	47.6065	GCA_000186725.1_ASM18672v1_protein.faa	4436
610	Desulfobulbus propionicus DSM 2032	delta/epsilon subdivisions	3.85187	58.9	GCA_000186885.1_ASM18688v1_protein.faa	3283
611	Acinetobacter baumannii MDR-TJ	Gammaproteobacteria	4.15341	39.0716	GCA_000187205.4_ASM18720v4_protein.faa	3936
612	Rahnella sp. Y9602	Gammaproteobacteria	5.61425	52.1829	GCA_000187705.1_ASM18770v1_protein.faa	5111
613	Acinetobacter baumannii 1656-2	Gammaproteobacteria	4.02311	39.0831	GCA_000188215.1_ASM18821v1_protein.faa	3824
614	Salmonella enterica subsp. enterica serovar Typhimurium str. ST4/74	Gammaproteobacteria	5.06745	52.1975	GCA_000188735.1_ASM18873v1_protein.faa	4842
615	Salmonella enterica subsp. enterica serovar Montevideo str. 507440-20	Gammaproteobacteria	4.69437	52.2	GCA_000188955.5_ASM18895v5_protein.faa	4250
616	Desulfovibrio desulfuricans ND132	delta/epsilon subdivisions	3.85858	65.2	GCA_000189295.2_ASM18929v2_protein.faa	3454
617	Acinetobacter baumannii TCDC-AB0715	Gammaproteobacteria	4.21801	38.8947	GCA_000189735.2_ASM18973v2_protein.faa	3956
618	Acinetobacter pittii PHEA-2	Gammaproteobacteria	3.86253	38.8	GCA_000191145.1_ASM19114v1_protein.faa	3599
619	Neisseria meningitidis G2136	Betaproteobacteria	2.18486	51.7	GCA_000191425.1_ASM19142v1_protein.faa	1928
620	Neisseria meningitidis H44/76	Betaproteobacteria	2.24088	51.4	GCA_000191445.1_ASM19144v1_protein.faa	1961
621	Neisseria meningitidis M01-240149	Betaproteobacteria	2.22352	51.4	GCA_000191465.1_ASM19146v1_protein.faa	1936
622	Neisseria meningitidis M01-240355	Betaproteobacteria	2.28778	51.5	GCA_000191485.1_ASM19148v1_protein.faa	1971
623	Neisseria meningitidis M04-240196	Betaproteobacteria	2.25045	51.4	GCA_000191505.1_ASM19150v1_protein.faa	1947
624	Neisseria meningitidis NZ-05/33	Betaproteobacteria	2.24897	51.3	GCA_000191525.1_ASM19152v1_protein.faa	1948
625	Yersinia enterocolitica subsp. palearctica 105.5R(r)	Gammaproteobacteria	4.62181	46.9578	GCA_000192105.1_ASM19210v1_protein.faa	4021
626	Helicobacter pylori 2017	delta/epsilon subdivisions	1.54824	39.3	GCA_000192315.1_ASM19231v1_protein.faa	1593
627	Helicobacter pylori 2018	delta/epsilon subdivisions	1.56283	39.3	GCA_000192335.1_ASM19233v1_protein.faa	1603
628	Agrobacterium sp. H13-3	Alphaproteobacteria	5.57377	58.5333	GCA_000192635.1_ASM19263v1_protein.faa	5345
629	Brucella melitensis M28	Alphaproteobacteria	3.31175	57.2358	GCA_000192725.1_ASM19272v1_protein.faa	3363
630	Polymorphum gilvum SL003B-26A1	Alphaproteobacteria	4.71896	67.1174	GCA_000192745.1_ASM19274v1_protein.faa	4393
631	Marinomonas mediterranea MMB-1	Gammaproteobacteria	4.68432	44.1	GCA_000192865.1_ASM19286v1_protein.faa	4121
632	Brucella melitensis M5-90	Alphaproteobacteria	3.31223	57.2358	GCA_000192885.1_ASM19288v1_protein.faa	3360
633	Bordetella pertussis B1917	Betaproteobacteria	4.10219	67.7	GCA_000193595.3_ASM19359v3_protein.faa	3458
634	Hippea maritima DSM 10411	delta/epsilon subdivisions	1.69443	37.5	GCA_000194135.1_ASM19413v1_protein.faa	1677
635	Burkholderia gladioli BSR3	Betaproteobacteria	9.0523	67.4147	GCA_000194745.1_ASM19474v1_protein.faa	7410
636	Pseudomonas brassicacearum subsp. brassicacearum NFM421	Gammaproteobacteria	6.84325	60.8	GCA_000194805.1_ASM19480v1_protein.faa	6095
637	Vibrio cholerae LMA3984-4	Gammaproteobacteria	3.73872	47.9734	GCA_000195065.1_ASM19506v1_protein.faa	3153
638	Candidatus Pelagibacter sp. IMCC9063	Alphaproteobacteria	1.28473	31.7	GCA_000195085.1_ASM19508v1_protein.faa	1447
639	Pseudomonas stutzeri DSM 4166	Gammaproteobacteria	4.68995	64	GCA_000195105.1_ASM19510v1_protein.faa	4302
640	Desulfobacca acetoxidans DSM 11109	delta/epsilon subdivisions	3.28254	52.9	GCA_000195295.1_ASM19529v1_protein.faa	2866
641	Francisella cf. novicida Fx1	Gammaproteobacteria	1.91362	32.5	GCA_000195535.1_ASM19553v1_protein.faa	1818
642	Francisella cf. tularensis subsp. novicida 3523	Gammaproteobacteria	1.94531	32.3	GCA_000195555.1_ASM19555v1_protein.faa	1854
643	Desulfovibrio vulgaris str. Hildenborough	delta/epsilon subdivisions	3.77316	63.2394	GCA_000195755.1_ASM19575v1_protein.faa	3531
644	Salmonella enterica subsp. enterica serovar Typhi str. CT18	Gammaproteobacteria	5.13371	51.8776	GCA_000195995.1_ASM19599v1_protein.faa	4766
645	Cupriavidus metallidurans CH34	Betaproteobacteria	6.91335	63.5184	GCA_000196015.1_ASM19601v1_protein.faa	6488
646	Vibrio parahaemolyticus RIMD 2210633	Gammaproteobacteria	5.16577	45.4	GCA_000196095.1_ASM19609v1_protein.faa	4832
647	Neisseria lactamica 020-06	Betaproteobacteria	2.22061	52.3	GCA_000196295.1_ASM19629v1_protein.faa	1972
648	Nitrosospira multiformis ATCC 25196	Betaproteobacteria	3.23431	53.835	GCA_000196355.1_ASM19635v1_protein.faa	2805
649	Aeromonas salmonicida subsp. salmonicida A449	Gammaproteobacteria	5.04054	58.1696	GCA_000196395.1_ASM19639v1_protein.faa	4437
650	Bartonella tribocorum CIP 105476	Alphaproteobacteria	2.6424	38.8655	GCA_000196435.1_ASM19643v1_protein.faa	2154
651	Photorhabdus asymbiotica	Gammaproteobacteria	5.09414	42.1902	GCA_000196475.1_ASM19647v1_protein.faa	4417
652	Aliivibrio salmonicida LFI1238	Gammaproteobacteria	4.65566	38.9398	GCA_000196495.1_ASM19649v1_protein.faa	3915
653	Erwinia billingiae Eb661	Gammaproteobacteria	5.37227	55.0417	GCA_000196615.1_ASM19661v1_protein.faa	4917
654	Helicobacter pylori B8	delta/epsilon subdivisions	1.68003	38.7896	GCA_000196755.1_ASM19675v1_protein.faa	1720
655	Acinetobacter oleivorans DR1	Gammaproteobacteria	4.15254	38.7	GCA_000196795.1_ASM19679v1_protein.faa	3874
656	Halomonas elongata DSM 2581	Gammaproteobacteria	4.0613	63.6	GCA_000196875.1_ASM19687v1_protein.faa	3472
657	Haemophilus influenzae F3031	Gammaproteobacteria	1.98583	38.2	GCA_000197875.1_ASM19787v1_protein.faa	1774
658	gamma proteobacterium HdN1	Gammaproteobacteria	4.58746	53.3	GCA_000198515.1_ASM19851v1_protein.faa	3763
659	Burkholderia rhizoxinica HKI 454	Betaproteobacteria	3.75014	60.6963	GCA_000198775.1_ASM19877v1_protein.faa	3870
660	Haemophilus influenzae F3047	Gammaproteobacteria	2.00702	38.2	GCA_000200475.1_ASM20047v1_protein.faa	1786
661	Helicobacter felis ATCC 49179	delta/epsilon subdivisions	1.67268	44.5	GCA_000200595.1_ASM20059v1_protein.faa	1654
662	Acidiphilium multivorum AIU301	Alphaproteobacteria	4.21474	66.9853	GCA_000202835.1_ASM20283v1_protein.faa	3949
663	Ralstonia eutropha JMP134	Betaproteobacteria	7.25529	64.4539	GCA_000203875.1_ASM20387v1_protein.faa	6446
664	Paracoccus denitrificans PD1222	Alphaproteobacteria	5.23619	66.783	GCA_000203895.1_ASM20389v1_protein.faa	5077
665	Burkholderia ambifaria AMMD	Betaproteobacteria	7.52857	66.7904	GCA_000203915.1_ASM20391v1_protein.faa	6610
666	Shewanella sp. ANA-3	Gammaproteobacteria	5.25115	47.9725	GCA_000203935.1_ASM20393v1_protein.faa	4360
667	Burkholderia cenocepacia HI2424	Betaproteobacteria	7.70284	66.8004	GCA_000203955.1_ASM20395v1_protein.faa	6919
668	Aeromonas veronii B565	Gammaproteobacteria	4.55178	58.7	GCA_000204115.1_ASM20411v1_protein.faa	4028
669	Pseudomonas mendocina NK-01	Gammaproteobacteria	5.43435	62.5	GCA_000204295.1_ASM20429v1_protein.faa	4958
670	Alicycliphilus denitrificans K601	Betaproteobacteria	5.07075	67.9137	GCA_000204645.1_ASM20464v1_protein.faa	4696
671	Pusillimonas sp. T7-7	Betaproteobacteria	3.92481	56.8906	GCA_000209655.1_ASM20965v1_protein.faa	3773
672	Gallibacterium anatis UMN179	Gammaproteobacteria	2.69414	39.8896	GCA_000209675.1_ASM20967v1_protein.faa	2500
673	Geobacter sulfurreducens KN400	delta/epsilon subdivisions	3.71427	61	GCA_000210155.1_ASM21015v1_protein.faa	3324
674	Escherichia coli ETEC H10407	Gammaproteobacteria	5.32589	50.7287	GCA_000210475.1_ASM21047v1_protein.faa	4875
675	Salmonella enterica subsp. enterica serovar Typhimurium str. SL1344	Gammaproteobacteria	5.06745	52.1975	GCA_000210855.2_ASM21085v2_protein.faa	4672
676	Haemophilus influenzae 10810	Gammaproteobacteria	1.98154	38.1	GCA_000210875.1_ASM21087v1_protein.faa	1903
677	Haemophilus parainfluenzae T3T1	Gammaproteobacteria	2.08688	39.6	GCA_000210895.1_ASM21089v1_protein.faa	1981
678	Halobacteriovorax marinus SJ	delta/epsilon subdivisions	3.43791	36.6997	GCA_000210915.2_ASM21091v2_protein.faa	3231
679	Glaciecola sp. 4H-3-7+YE-5	Gammaproteobacteria	5.39359	44.0608	GCA_000212335.1_ASM21233v1_protein.faa	4547
680	Rhodobacter sphaeroides WS8N	Alphaproteobacteria	4.41779	69.1705	GCA_000212605.1_ASM21260v1_protein.faa	4203
681	Desulfovibrio africanus str. Walvis Bay	delta/epsilon subdivisions	4.20053	61.4	GCA_000212675.2_ASM21267v2_protein.faa	3725
682	Escherichia coli UMNK88	Gammaproteobacteria	5.66676	50.7397	GCA_000212715.2_ASM21271v2_protein.faa	5608
683	Bordetella pertussis CS	Betaproteobacteria	4.12424	67.7	GCA_000212975.1_ASM21297v1_protein.faa	3456
684	Helicobacter pylori 83	delta/epsilon subdivisions	1.61743	38.7	GCA_000213135.1_ASM21313v1_protein.faa	1609
685	Salmonella enterica subsp. enterica serovar Typhimurium str. UK-1	Gammaproteobacteria	4.91115	52.2152	GCA_000213635.1_ASM21363v1_protein.faa	4555
686	Alteromonas sp. SN2	Gammaproteobacteria	4.97215	43.5	GCA_000213655.1_ASM21365v1_protein.faa	4371
687	Pseudomonas fulva 12-X	Gammaproteobacteria	4.92077	63.5	GCA_000213805.1_ASM21380v1_protein.faa	4461
688	Acidithiobacillus ferrivorans SS3	Gammaproteobacteria	3.20755	56.6	GCA_000214095.3_ASM21409v3_protein.faa	3093
689	Serratia sp. AS12	Gammaproteobacteria	5.44301	56	GCA_000214195.1_ASM21419v1_protein.faa	4952
690	Marinomonas posidonica IVIA-Po-181	Gammaproteobacteria	3.89994	44.3	GCA_000214215.1_ASM21421v1_protein.faa	3491
691	Serratia plymuthica AS9	Gammaproteobacteria	5.44288	56	GCA_000214235.1_ASM21423v1_protein.faa	4952
692	Delftia sp. Cs1-4	Betaproteobacteria	6.68584	66.7	GCA_000214395.1_ASM21439v1_protein.faa	5861
693	Methylomonas methanica MC09	Gammaproteobacteria	5.05168	51.3	GCA_000214665.1_ASM21466v1_protein.faa	4494
694	Escherichia coli NA114	Gammaproteobacteria	4.97146	51.2	GCA_000214765.2_ASM21476v2_protein.faa	4873
695	Serratia sp. AS13	Gammaproteobacteria	5.44255	56	GCA_000214805.1_ASM21480v1_protein.faa	4951
696	Thioalkalimicrobium cyclicum ALM1	Gammaproteobacteria	1.93246	47	GCA_000214825.1_ASM21482v1_protein.faa	1665
697	Ralstonia solanacearum Po82	Betaproteobacteria	5.43026	66.6359	GCA_000215325.1_ASM21532v1_protein.faa	5018
698	Arcobacter butzleri 7h1h	delta/epsilon subdivisions	2.25323	27.1	GCA_000215345.3_ASM21534v3_protein.faa	2199
699	Ramlibacter tataouinensis TTB310	Betaproteobacteria	4.07019	70	GCA_000215705.1_ASM21570v1_protein.faa	3881
700	Enterobacter aerogenes KCTC 2190	Gammaproteobacteria	5.28035	54.8	GCA_000215745.1_ASM21574v1_protein.faa	4912
701	Shewanella baltica OS117	Gammaproteobacteria	5.52602	45.9893	GCA_000215895.1_ASM21589v1_protein.faa	4668
702	Buchnera aphidicola (Cinara tujafilina)	Gammaproteobacteria	0.444925	23	GCA_000217635.1_ASM21763v1_protein.faa	359	X
703	Vibrio anguillarum 775	Gammaproteobacteria	4.05205	44.4781	GCA_000217675.1_ASM21767v1_protein.faa	3731
704	Sinorhizobium meliloti SM11	Alphaproteobacteria	7.17374	62.0625	GCA_000218265.1_ASM21826v1_protein.faa	7093
705	Oligotropha carboxidovorans OM5	Alphaproteobacteria	3.89607	62.3535	GCA_000218565.1_ASM21856v1_protein.faa	3629
706	Oligotropha carboxidovorans OM4	Alphaproteobacteria	3.83977	62.3514	GCA_000218585.1_ASM21858v1_protein.faa	3574
707	Zymomonas mobilis subsp. pomaceae ATCC 29192	Alphaproteobacteria	2.06141	44.0421	GCA_000218875.1_ASM21887v1_protein.faa	1748
708	Francisella sp. TX077308	Gammaproteobacteria	2.03593	32.9	GCA_000219045.1_ASM21904v1_protein.faa	1976
709	Myxococcus fulvus HW-1	delta/epsilon subdivisions	9.00359	70.6	GCA_000219105.1_ASM21910v1_protein.faa	7284
710	Candidatus Moranella endobia PCIT	Gammaproteobacteria	0.538294	43.5	GCA_000219175.1_ASM21917v1_protein.faa	406	X
711	Candidatus Tremblaya princeps PCIT	Betaproteobacteria	0.138927	58.8	GCA_000219195.1_ASM21919v1_protein.faa	121	X
712	Cupriavidus necator N-1	Betaproteobacteria	8.48086	65.4817	GCA_000219215.1_ASM21921v1_protein.faa	7832
713	Candidatus Midichloria mitochondrii IricVA	Alphaproteobacteria	1.18373	36.6	GCA_000219355.1_ASM21935v1_protein.faa	1210
714	Escherichia coli PCN033	Gammaproteobacteria	5.15687	50.6848	GCA_000219515.3_ASM21951v3_protein.faa	5072
715	Nitrosomonas sp. Is79A3	Betaproteobacteria	3.78344	45.4	GCA_000219585.1_ASM21958v1_protein.faa	3372
716	Pseudomonas stutzeri ATCC 17588 = LMG 11199	Gammaproteobacteria	4.54793	63.9	GCA_000219605.1_ASM21960v1_protein.faa	4217
717	Pseudomonas putida S16	Gammaproteobacteria	5.98479	62.3	GCA_000219705.1_ASM21970v1_protein.faa	5218
718	Advenella kashmirensis WT001	Betaproteobacteria	4.42388	54.7927	GCA_000219915.3_ASM21991v3_protein.faa	3933
719	Escherichia coli UMNF18	Gammaproteobacteria	5.6353	50.5806	GCA_000220005.2_ASM22000v2_protein.faa	5628
720	Pseudomonas aeruginosa AES-1R	Gammaproteobacteria	6.34334	66.5	GCA_000220025.3_ASM22002v3_protein.faa	5762
721	Klebsiella pneumoniae KCTC 2242	Gammaproteobacteria	5.46242	57.3252	GCA_000220485.1_ASM22048v1_protein.faa	5152
722	Candidatus Tremblaya princeps PCVAL	Betaproteobacteria	0.138931	58.8	GCA_000220965.1_ASM22096v1_protein.faa	116	X
723	Brucella pinnipedialis B2/94	Alphaproteobacteria	3.39927	57.2	GCA_000221005.1_ASM22100v1_protein.faa	3325
724	Acidithiobacillus caldus SM-1	Gammaproteobacteria	3.2376	60.938	GCA_000221025.1_ASM22102v1_protein.faa	3186
725	Collimonas fungivorans Ter331	Betaproteobacteria	5.1869	59.6	GCA_000221045.1_ASM22104v1_protein.faa	4432
726	Rickettsia heilongjiangensis 054	Alphaproteobacteria	1.27847	32.3	GCA_000221205.1_ASM22120v1_protein.faa	1297
727	Xanthomonas campestris pv. raphani 756C	Gammaproteobacteria	4.94121	65.3	GCA_000221965.1_ASM22196v1_protein.faa	4520
728	Yersinia pestis A1122	Gammaproteobacteria	4.65841	47.6472	GCA_000222975.1_ASM22297v1_protein.faa	4247
729	Brucella suis 1330	Alphaproteobacteria	3.31516	57.2364	GCA_000223195.1_ASM22319v1_protein.faa	3266
730	Ketogulonicigenium vulgare WSH-001	Alphaproteobacteria	3.2771	61.7339	GCA_000223375.1_ASM22337v1_protein.faa	3054
731	Stenotrophomonas maltophilia JV3	Gammaproteobacteria	4.54448	66.9	GCA_000223885.1_ASM22388v1_protein.faa	4063
732	Marichromatium purpuratum 984	Gammaproteobacteria	3.77911	67.9	GCA_000224005.3_ASM22400v3_protein.faa	3256
733	Helicobacter pylori Puno120	delta/epsilon subdivisions	1.63776	38.8758	GCA_000224535.1_ASM22453v1_protein.faa	1540
734	Helicobacter pylori Puno135	delta/epsilon subdivisions	1.64614	38.8	GCA_000224555.1_ASM22455v1_protein.faa	1573
735	Helicobacter pylori SNT49	delta/epsilon subdivisions	1.61083	38.9968	GCA_000224575.1_ASM22457v1_protein.faa	1519
736	Enterobacter asburiae LF7a	Gammaproteobacteria	5.01213	53.8376	GCA_000224675.1_ASM22467v1_protein.faa	4612
737	Buchnera aphidicola str. Ak (Acyrthosiphon kondoi)	Gammaproteobacteria	0.653223	25.7113	GCA_000225445.1_ASM22544v1_protein.faa	569	X
738	Buchnera aphidicola str. Ua (Uroleucon ambrosiae)	Gammaproteobacteria	0.627953	24.1448	GCA_000225465.1_ASM22546v1_protein.faa	538	X
739	Xanthomonas axonopodis pv. citrumelo F1	Gammaproteobacteria	4.96747	64.9	GCA_000225915.1_ASM22591v1_protein.faa	4181
740	Rhodospirillum rubrum F11	Alphaproteobacteria	4.35283	65.4	GCA_000225955.1_ASM22595v1_protein.faa	3878
741	Pseudomonas aeruginosa M18	Gammaproteobacteria	6.32775	66.5	GCA_000226155.1_ASM22615v1_protein.faa	5684
742	Acinetobacter baumannii MDR-ZJ06	Gammaproteobacteria	4.01143	39.0425	GCA_000226275.1_ASM22627v1_protein.faa	3888
743	Micavibrio aeruginosavorus ARL-13	Alphaproteobacteria	2.48198	54.7	GCA_000226315.1_ASM22631v1_protein.faa	2432
744	Glaciecola nitratireducens FR1064	Gammaproteobacteria	4.13423	42.3	GCA_000226565.1_ASM22656v1_protein.faa	3654
745	Taylorella asinigenitalis MCE3	Betaproteobacteria	1.63856	38.3	GCA_000226625.1_ASM22662v1_protein.faa	1524
746	Escherichia coli O7:K1 str. CE10	Gammaproteobacteria	5.37873	50.5766	GCA_000227625.1_ASM22762v1_protein.faa	5080
747	Brucella melitensis NI	Alphaproteobacteria	3.29447	57.2357	GCA_000227645.1_ASM22764v1_protein.faa	3229
748	Thioalkalimicrobium aerophilum AL3	Gammaproteobacteria	2.15836	45.9	GCA_000227665.3_ASM22766v3_protein.faa	2071
749	Thioalkalivibrio paradoxus ARh 1	Gammaproteobacteria	3.75673	66.5	GCA_000227685.3_ASM22768v3_protein.faa	3418
750	Thiocystis violascens DSM 198	Gammaproteobacteria	5.01707	62.6	GCA_000227745.3_ASM22774v3_protein.faa	4330
751	Pelagibacterium halotolerans B2	Alphaproteobacteria	3.94889	61.3946	GCA_000230555.1_ASM23055v1_protein.faa	3881
752	Rhodanobacter denitrificans	Gammaproteobacteria	4.22549	67.5	GCA_000230695.3_ASM23069v3_protein.faa	3824
753	Hyphomicrobium denitrificans 1NES1	Alphaproteobacteria	3.80869	59.7	GCA_000230975.3_ASM23097v3_protein.faa	3842
754	Mesorhizobium australicum WSM2073	Alphaproteobacteria	6.20053	62.8	GCA_000230995.3_ASM23099v3_protein.faa	5792
755	Pantoea ananatis PA13	Gammaproteobacteria	4.86713	53.6192	GCA_000233595.1_ASM23359v1_protein.faa	4372
756	Escherichia coli str. 'clone D i2'	Gammaproteobacteria	5.03839	50.6	GCA_000233875.1_ASM23387v1_protein.faa	4919
757	Escherichia coli str. 'clone D i14'	Gammaproteobacteria	5.03839	50.6	GCA_000233895.1_ASM23389v1_protein.faa	4919
758	Pseudoxanthomonas spadix BD-a59	Gammaproteobacteria	3.45255	67.7	GCA_000233915.4_ASM23391v4_protein.faa	3149
759	Pasteurella multocida 36950	Gammaproteobacteria	2.34952	40.4	GCA_000234745.1_ASM23474v1_protein.faa	2098
760	Salmonella enterica subsp. enterica serovar Gallinarum/pullorum str. RKS5078	Gammaproteobacteria	4.63796	52.2	GCA_000235545.1_ASM23554v1_protein.faa	4325
761	Enterobacter cloacae subsp. dissolvens SDM	Gammaproteobacteria	4.96825	55.1	GCA_000235765.3_ASM23576v3_protein.faa	4542
762	Burkholderia sp. YI23	Betaproteobacteria	8.89641	63.2554	GCA_000236065.1_ASM23606v1_protein.faa	7804
763	Burkholderia cenocepacia H111	Betaproteobacteria	7.71489	67.3149	GCA_000236215.4_ASM23621v4_protein.faa	6932
764	Brucella suis VBI22	Alphaproteobacteria	3.31609	57.2364	GCA_000236255.1_ASM23625v1_protein.faa	3270
765	Dechlorosoma suillum PS	Betaproteobacteria	3.80698	65.4	GCA_000236665.1_ASM23666v1_protein.faa	3443
766	Pseudomonas fluorescens F113	Gammaproteobacteria	6.84583	60.8	GCA_000237065.1_ASM23706v1_protein.faa	5862
767	Rickettsia slovaca 13-B	Alphaproteobacteria	1.27509	32.5	GCA_000237845.1_ASM23784v1_protein.faa	1114
768	Brucella abortus A13334	Alphaproteobacteria	3.28603	57.2354	GCA_000238175.1_ASM23817v1_protein.faa	3338
769	Brucella canis HSK A52141	Alphaproteobacteria	3.27751	57.2357	GCA_000238195.1_ASM23819v1_protein.faa	3280
770	Serratia symbiotica str. 'Cinara cedri'	Gammaproteobacteria	1.76276	29.2	GCA_000238975.1_ASM23897v1_protein.faa	672	X
771	Legionella pneumophila subsp. pneumophila ATCC 43290	Gammaproteobacteria	3.359	38.2	GCA_000239175.1_ASM23917v1_protein.faa	2942
772	Enterobacter cloacae EcWSU1	Gammaproteobacteria	4.79809	54.5297	GCA_000239975.1_ASM23997v1_protein.faa	4619
773	Klebsiella pneumoniae subsp. pneumoniae HS11286	Gammaproteobacteria	5.68232	57.1373	GCA_000240185.2_ASM24018v2_protein.faa	5779
774	Klebsiella oxytoca KCTC 1686	Gammaproteobacteria	5.97411	56	GCA_000240325.1_ASM24032v1_protein.faa	5488
775	Aggregatibacter actinomycetemcomitans ANH9381	Gammaproteobacteria	2.13681	44.4	GCA_000241025.2_ASM24102v2_protein.faa	2058
776	Vibrio sp. EJY3	Gammaproteobacteria	5.45265	44.8552	GCA_000241385.1_ASM24138v1_protein.faa	4786
777	Frateuria aurantia DSM 6220	Gammaproteobacteria	3.60346	63.4	GCA_000242255.3_ASM24225v3_protein.faa	3101
778	Sulfurimonas gotlandica GD1	delta/epsilon subdivisions	2.95268	33.6	GCA_000242915.2_ASM24291v2_protein.faa	2874
779	Oceanimonas sp. GK1	Gammaproteobacteria	3.52724	61.0773	GCA_000243075.1_ASM24307v1_protein.faa	3221
780	Escherichia coli O55:H7 str. RM12579	Gammaproteobacteria	5.44831	50.4328	GCA_000245515.1_ASM24551v1_protein.faa	5128
781	Salmonella enterica subsp. enterica serovar Typhi str. P-stx-12	Gammaproteobacteria	4.94978	51.8911	GCA_000245535.1_ASM24553v1_protein.faa	4924
782	Wigglesworthia glossinidia endosymbiont of Glossina morsitans morsitans (Yale colony)	Gammaproteobacteria	0.719535	25.2	GCA_000247565.1_ASM24756v1_protein.faa	618	X
783	Francisella tularensis subsp. tularensis TIGB03	Gammaproteobacteria	1.96865	32.3	GCA_000248415.1_ASM24841v1_protein.faa	1624
784	Francisella tularensis subsp. tularensis TI0902	Gammaproteobacteria	1.89274	32.3	GCA_000248435.1_ASM24843v1_protein.faa	1544
785	Vibrio cholerae IEC224	Gammaproteobacteria	4.07959	47.4898	GCA_000250855.1_ASM25085v1_protein.faa	3664
786	Rickettsia slovaca str. D-CWPP	Alphaproteobacteria	1.27572	32.5	GCA_000252365.1_ASM25236v1_protein.faa	1347
787	Salmonella enterica subsp. enterica serovar Typhimurium str. 798	Gammaproteobacteria	4.9701	52.217	GCA_000252875.1_ASM25287v1_protein.faa	4430
788	Salmonella bongori NCTC 12419	Gammaproteobacteria	4.46011	51.3	GCA_000252995.1_ASM25299v1_protein.faa	3864
789	Bartonella clarridgeiae 73	Alphaproteobacteria	1.52274	35.7	GCA_000253015.1_ASM25301v1_protein.faa	1330
790	Yersinia enterocolitica subsp. palearctica Y11	Gammaproteobacteria	4.62588	46.953	GCA_000253175.1_ASM25317v1_protein.faa	4459
791	Neisseria meningitidis WUE 2594	Betaproteobacteria	2.22725	51.8	GCA_000253215.1_ASM25321v1_protein.faa	1941
792	Novosphingobium sp. PP1Y	Alphaproteobacteria	5.31391	63.2525	GCA_000253255.1_ASM25325v1_protein.faa	4683
793	Hyphomicrobium sp. MC1	Alphaproteobacteria	4.75753	59.2	GCA_000253295.1_ASM25329v1_protein.faa	4893
794	Corallococcus coralloides DSM 2259	delta/epsilon subdivisions	10.0806	69.9	GCA_000255295.1_ASM25529v1_protein.faa	8033
795	Rahnella aquatilis HX2	Gammaproteobacteria	5.6568	52.1505	GCA_000255535.1_ASM25553v1_protein.faa	5082
796	Pasteurella multocida subsp. multocida str. HN06	Gammaproteobacteria	2.40758	40.2163	GCA_000255915.1_ASM25591v1_protein.faa	2265
797	Helicobacter pylori ELS37	delta/epsilon subdivisions	1.66988	38.8905	GCA_000255955.1_ASM25595v1_protein.faa	1576
798	Escherichia coli P12b	Gammaproteobacteria	4.93529	50.9	GCA_000257275.1_ASM25727v1_protein.faa	4393
799	Pseudomonas mandelii JR-1	Gammaproteobacteria	7.18856	58.9659	GCA_000257545.3_ASM25754v3_protein.faa	6644
800	Escherichia coli KO11FL	Gammaproteobacteria	5.02717	50.7949	GCA_000258025.1_ASM25802v1_protein.faa	4709
801	Escherichia coli W	Gammaproteobacteria	5.00535	50.7764	GCA_000258145.1_ASM25814v1_protein.faa	4731
802	Salmonella enterica subsp. enterica serovar Heidelberg str. B182	Gammaproteobacteria	4.78805	52.1137	GCA_000258365.1_ASM25836v1_protein.faa	4332
803	Providencia stuartii MRSN 2154	Gammaproteobacteria	4.40211	41.3	GCA_000259175.1_ASM25917v1_protein.faa	4099
804	Helicobacter pylori HUP-B14	delta/epsilon subdivisions	1.60758	39.0866	GCA_000259235.1_ASM25923v1_protein.faa	1501
805	Helicobacter cetorum MIT 00-7128	delta/epsilon subdivisions	1.96011	34.5	GCA_000259255.1_ASM25925v1_protein.faa	1731
806	Helicobacter cetorum MIT 99-5656	delta/epsilon subdivisions	1.84779	35.5778	GCA_000259275.1_ASM25927v1_protein.faa	1689
807	Pasteurella multocida subsp. multocida str. 3480	Gammaproteobacteria	2.37813	40.3	GCA_000259545.1_ASM25954v1_protein.faa	2229
808	Burkholderia pseudomallei 1026b	Betaproteobacteria	7.23142	68.1604	GCA_000260515.1_ASM26051v1_protein.faa	6070
809	Pectobacterium sp. SCC3193	Gammaproteobacteria	5.16441	50.4	GCA_000260925.1_ASM26092v1_protein.faa	4705
810	Methylophaga frappieri	Gammaproteobacteria	2.74529	47.9185	GCA_000260965.1_ASM26096v1_protein.faa	2691
811	Methylophaga nitratireducenticrescens	Gammaproteobacteria	3.13719	44.7	GCA_000260985.2_ASM26098v2_protein.faa	3023
812	Escherichia coli Xuzhou21	Gammaproteobacteria	5.51674	50.3828	GCA_000262125.1_ASM26212v1_protein.faa	5183
813	Francisella noatunensis subsp. orientalis str. Toba 04	Gammaproteobacteria	1.8472	32.2	GCA_000262205.1_ASM26220v1_protein.faa	1595
814	Shimwellia blattae DSM 4481 = NBRC 105725	Gammaproteobacteria	4.15872	56.5	GCA_000262305.1_ASM26230v1_protein.faa	3904
815	Pseudomonas fluorescens A506	Gammaproteobacteria	6.01955	59.9233	GCA_000262325.2_ASM26232v2_protein.faa	5334
816	Helicobacter pylori XZ274	delta/epsilon subdivisions	1.65654	38.6067	GCA_000262655.1_ASM26265v1_protein.faa	1438
817	Burkholderia sp. KJ006	Betaproteobacteria	6.62991	67.1891	GCA_000262695.1_ASM26269v1_protein.faa	6024
818	Cronobacter sakazakii ES15	Gammaproteobacteria	4.26867	57.1	GCA_000263215.1_ASM26321v1_protein.faa	3916
819	Tistrella mobilis KA081020-065	Alphaproteobacteria	6.51298	68.058	GCA_000264455.2_ASM26445v2_protein.faa	5783
820	Pseudomonas putida ND6	Gammaproteobacteria	6.20245	61.7245	GCA_000264665.1_ASM26466v1_protein.faa	6289
821	Edwardsiella tarda 080813	Gammaproteobacteria	4.32965	58.3656	GCA_000264765.2_ASM26476v2_protein.faa	4222
822	Sulfurospirillum barnesii SES-3	delta/epsilon subdivisions	2.51011	38.8	GCA_000265295.1_ASM26529v1_protein.faa	2491
823	Desulfomonile tiedjei DSM 6799	delta/epsilon subdivisions	6.52703	50.1107	GCA_000266945.1_ASM26694v1_protein.faa	5494
824	Pseudomonas stutzeri CCUG 29243	Gammaproteobacteria	4.70906	62.7	GCA_000267545.1_ASM26754v1_protein.faa	4300
825	Helicobacter pylori F16	delta/epsilon subdivisions	1.5754	38.9	GCA_000270005.1_ASM27000v1_protein.faa	1500
826	Helicobacter pylori F30	delta/epsilon subdivisions	1.57969	38.7728	GCA_000270025.1_ASM27002v1_protein.faa	1484
827	Helicobacter pylori F32	delta/epsilon subdivisions	1.58146	38.8963	GCA_000270045.1_ASM27004v1_protein.faa	1491
828	Helicobacter pylori F57	delta/epsilon subdivisions	1.60901	38.7	GCA_000270065.1_ASM27006v1_protein.faa	1520
829	Escherichia coli DH1	Gammaproteobacteria	4.62143	50.8	GCA_000270105.1_ASM27010v1_protein.faa	4260
830	Pseudomonas aeruginosa DK2	Gammaproteobacteria	6.40266	66.3	GCA_000271365.1_ASM27136v1_protein.faa	5884
831	Salmonella enterica subsp. enterica serovar Newport str. CVM 21550	Gammaproteobacteria	4.85818	52.2	GCA_000272715.3_ASM27271v3_protein.faa	4442
832	Salmonella enterica subsp. enterica serovar Newport str. CVM 22513	Gammaproteobacteria	4.83077	52.2	GCA_000272735.3_ASM27273v3_protein.faa	4373
833	Salmonella enterica subsp. enterica serovar Newport str. CVM 21538	Gammaproteobacteria	4.79584	52.2	GCA_000272755.3_ASM27275v3_protein.faa	4266
834	Salmonella enterica subsp. enterica serovar Newport str. CVM 22425	Gammaproteobacteria	4.83294	52.2	GCA_000272775.3_ASM27277v3_protein.faa	4377
836	Salmonella enterica subsp. enterica serovar Newport str. CVM N18486	Gammaproteobacteria	4.75584	52.2	GCA_000272815.2_ASM27281v2_protein.faa	4310
837	Salmonella enterica subsp. enterica serovar Newport str. CVM N1543	Gammaproteobacteria	4.82796	52.2	GCA_000272835.3_ASM27283v3_protein.faa	4407
838	Salmonella enterica subsp. enterica serovar Newport str. CVM 22462	Gammaproteobacteria	5.1212	52.1435	GCA_000272895.3_ASM27289v3_protein.faa	4747
839	Taylorella equigenitalis ATCC 35865	Betaproteobacteria	1.73212	37.3	GCA_000276685.1_ASM27668v1_protein.faa	1542
840	Klebsiella oxytoca E718	Gammaproteobacteria	6.56168	55.5213	GCA_000276705.2_ASM27670v2_protein.faa	6023
841	Rickettsia prowazekii str. Chernikova	Alphaproteobacteria	1.1098	29	GCA_000277165.1_ASM27716v1_protein.faa	845
842	Rickettsia prowazekii str. Katsinyian	Alphaproteobacteria	1.11145	29	GCA_000277185.1_ASM27718v1_protein.faa	844
843	Rickettsia prowazekii str. BuV67-CWPP	Alphaproteobacteria	1.11145	29	GCA_000277205.1_ASM27720v1_protein.faa	843
844	Rickettsia prowazekii str. GvV257	Alphaproteobacteria	1.11197	29	GCA_000277245.1_ASM27724v1_protein.faa	829
845	Rickettsia prowazekii str. RpGvF24	Alphaproteobacteria	1.1121	29	GCA_000277265.1_ASM27726v1_protein.faa	834
846	Rickettsia typhi str. TH1527	Alphaproteobacteria	1.11237	28.9	GCA_000277285.1_ASM27728v1_protein.faa	838
847	Rickettsia typhi str. B9991CWPP	Alphaproteobacteria	1.11296	28.9	GCA_000277305.1_ASM27730v1_protein.faa	839
848	Helicobacter pylori Shi417	delta/epsilon subdivisions	1.66572	38.8	GCA_000277365.1_ASM27736v1_protein.faa	1548
849	Helicobacter pylori Shi169	delta/epsilon subdivisions	1.61691	38.9	GCA_000277385.1_ASM27738v1_protein.faa	1525
850	Helicobacter pylori Shi112	delta/epsilon subdivisions	1.66346	38.8	GCA_000277405.1_ASM27740v1_protein.faa	1564
851	Helicobacter pylori PeCan18	delta/epsilon subdivisions	1.66068	39	GCA_000277425.1_ASM27742v1_protein.faa	1495
852	Zymomonas mobilis subsp. mobilis ATCC 29191	Alphaproteobacteria	2.00834	46.109	GCA_000277755.1_ASM27775v1_protein.faa	1709
853	Pseudomonas stutzeri DSM 10701	Gammaproteobacteria	4.17412	63.2	GCA_000279165.1_ASM27916v1_protein.faa	3815
854	Salmonella enterica subsp. enterica serovar Enteritidis str. 77-1427	Gammaproteobacteria	4.71868	52.0968	GCA_000280315.2_ASM28031v2_protein.faa	4300
855	Myxococcus sp. mixupus	delta/epsilon subdivisions	9.49043	69.2	GCA_000280925.3_ASM28092v3_protein.faa	7753
856	Pseudomonas putida DOT-T1E	Gammaproteobacteria	6.2607	61.4	GCA_000281215.1_ASM28121v1_protein.faa	5721
857	Klebsiella pneumoniae subsp. pneumoniae KPNIH10	Gammaproteobacteria	5.76782	57.1433	GCA_000281435.2_ASM28143v2_protein.faa	5397
858	Klebsiella pneumoniae subsp. pneumoniae KPNIH1	Gammaproteobacteria	5.76661	57.1432	GCA_000281535.2_ASM28153v2_protein.faa	5397
859	Marinobacter sp. BSs20148	Gammaproteobacteria	4.06386	54.1	GCA_000283275.1_ASM28327v1_protein.faa	3887
860	Ralstonia solanacearum PSI07	Betaproteobacteria	5.60562	66.2884	GCA_000283475.1_ASM28347v1_protein.faa	4978
861	Sphingobium sp. SYK-6	Alphaproteobacteria	4.34813	65.5589	GCA_000283515.1_ASM28351v1_protein.faa	4063
862	Pseudogulbenkiania sp. NH8B	Betaproteobacteria	4.333	64.4	GCA_000283535.1_ASM28353v1_protein.faa	4015
863	Rickettsia japonica YH	Alphaproteobacteria	1.28309	32.4	GCA_000283595.1_ASM28359v1_protein.faa	971
864	Azospirillum lipoferum 4B	Alphaproteobacteria	6.8464	67.6703	GCA_000283655.1_ASM28365v1_protein.faa	6098
865	Salmonella enterica subsp. enterica serovar Typhimurium str. T000240	Gammaproteobacteria	5.06999	52.2422	GCA_000283735.1_ASM28373v1_protein.faa	4871
866	Rickettsia rickettsii str. Colombia	Alphaproteobacteria	1.27008	32.5	GCA_000283775.1_ASM28377v1_protein.faa	1350
867	Rickettsia rickettsii str. Arizona	Alphaproteobacteria	1.2672	32.4	GCA_000283795.1_ASM28379v1_protein.faa	1343
868	Rickettsia rickettsii str. Hino	Alphaproteobacteria	1.26984	32.5	GCA_000283815.1_ASM28381v1_protein.faa	1336
869	Pantoea ananatis LMG 5342	Gammaproteobacteria	4.90814	53.2829	GCA_000283875.1_ASM28387v1_protein.faa	4664
870	Rickettsia canadensis str. CA410	Alphaproteobacteria	1.15023	31	GCA_000283915.1_ASM28391v1_protein.faa	1016
871	Rickettsia rickettsii str. Hlp#2	Alphaproteobacteria	1.27075	32.5	GCA_000283935.1_ASM28393v1_protein.faa	1308
872	Rickettsia rickettsii str. Brazil	Alphaproteobacteria	1.25568	32.5	GCA_000283955.1_ASM28395v1_protein.faa	1332
873	Rickettsia philipii str. 364D	Alphaproteobacteria	1.28774	32.5	GCA_000283995.1_ASM28399v1_protein.faa	1344
874	Candidatus Rickettsia amblyommii str. GAT-30V	Alphaproteobacteria	1.48088	32.4475	GCA_000284055.1_ASM28405v1_protein.faa	1390
875	Rickettsia rhipicephali str. 3-7-female6-CWPP	Alphaproteobacteria	1.30547	32.3884	GCA_000284075.1_ASM28407v1_protein.faa	1266
876	Rickettsia australis str. Cutlack	Alphaproteobacteria	1.32328	32.3282	GCA_000284155.1_ASM28415v1_protein.faa	1261
877	Rickettsia montanensis str. OSU 85-930	Alphaproteobacteria	1.2798	32.6	GCA_000284175.1_ASM28417v1_protein.faa	1217
878	Rickettsia parkeri str. Portsmouth	Alphaproteobacteria	1.30039	32.4	GCA_000284195.1_ASM28419v1_protein.faa	1318
879	Arcobacter sp. L	delta/epsilon subdivisions	2.94766	26.6135	GCA_000284235.1_ASM28423v1_protein.faa	2848
880	Rubrivivax gelatinosus IL144	Betaproteobacteria	5.04325	71.2	GCA_000284255.1_ASM28425v1_protein.faa	4694
881	Bradyrhizobium sp. S23321	Alphaproteobacteria	7.23184	64.3	GCA_000284275.1_ASM28427v1_protein.faa	6898
882	Arcobacter butzleri ED-1	delta/epsilon subdivisions	2.25667	27.1	GCA_000284355.1_ASM28435v1_protein.faa	2158
883	Bradyrhizobium japonicum USDA 6	Alphaproteobacteria	9.20738	63.7	GCA_000284375.1_ASM28437v1_protein.faa	8829
884	Pararhodospirillum photometricum DSM 122	Alphaproteobacteria	3.87629	64.7	GCA_000284415.2_ASM28441v2_protein.faa	3286
885	Escherichia coli LF82	Gammaproteobacteria	4.77311	50.7	GCA_000284495.1_ASM28449v1_protein.faa	4376
886	Pseudomonas aeruginosa NCGM2.S1	Gammaproteobacteria	6.76466	66.1	GCA_000284555.1_ASM28455v1_protein.faa	6269
887	Stenotrophomonas maltophilia D457	Gammaproteobacteria	4.76916	66.8	GCA_000284595.1_ASM28459v1_protein.faa	4101
888	Marinobacter hydrocarbonoclasticus ATCC 49840	Gammaproteobacteria	3.98948	57.4	GCA_000284615.1_ASM28461v1_protein.faa	3804
889	Helicobacter cinaedi PAGU611	delta/epsilon subdivisions	2.1014	38.5221	GCA_000284635.1_ASM28463v1_protein.faa	2125
890	Enterobacter cloacae subsp. cloacae ENHKU01	Gammaproteobacteria	4.72658	55.1	GCA_000286275.1_ASM28627v1_protein.faa	4338
891	Morganella morganii subsp. morganii KT	Gammaproteobacteria	3.79954	51.1	GCA_000286435.2_ASM28643v2_protein.faa	3526
892	Aeromonas media WS	Gammaproteobacteria	4.78843	60.6889	GCA_000287215.3_ASM28721v3_protein.faa	4385
893	Candidatus Carsonella ruddii CE isolate Thao2000	Gammaproteobacteria	0.162589	14	GCA_000287235.1_ASM28723v1_protein.faa	190	X
894	Candidatus Carsonella ruddii CS isolate Thao2000	Gammaproteobacteria	0.162504	14.2	GCA_000287255.1_ASM28725v1_protein.faa	190	X
895	Candidatus Carsonella ruddii HC isolate Thao2000	Gammaproteobacteria	0.166163	14.2	GCA_000287275.1_ASM28727v1_protein.faa	192	X
896	Candidatus Carsonella ruddii HT isolate Thao2000	Gammaproteobacteria	0.157543	14.6	GCA_000287295.1_ASM28729v1_protein.faa	180	X
897	Candidatus Carsonella ruddii PC isolate NHV	Gammaproteobacteria	0.159923	15.6	GCA_000287315.1_ASM28731v1_protein.faa	182	X
898	secondary endosymbiont of Ctenarytaina eucalypti	Gammaproteobacteria	1.44114	43.3	GCA_000287335.1_ASM28733v1_protein.faa	918	X
899	secondary endosymbiont of Heteropsylla cubana	Gammaproteobacteria	1.1216	28.9	GCA_000287355.1_ASM28735v1_protein.faa	576	X
900	Candidatus Portiera aleyrodidarum BT-B-HRs	Gammaproteobacteria	0.358242	26.2	GCA_000292685.1_ASM29268v1_protein.faa	256	X
901	Burkholderia cepacia GG4	Betaproteobacteria	6.46732	66.7142	GCA_000292915.1_ASM29291v1_protein.faa	5825
902	Pseudomonas fluorescens NCIMB 11764	Gammaproteobacteria	6.99815	59	GCA_000293885.3_ASM29388v3_protein.faa	6150
903	Klebsiella pneumoniae subsp. pneumoniae 1084	Gammaproteobacteria	5.38671	57.4	GCA_000294365.1_ASM29436v1_protein.faa	4962
904	Pectobacterium carotovorum subsp. carotovorum PCC21	Gammaproteobacteria	4.84277	52.2	GCA_000294535.1_ASM29453v1_protein.faa	4263
905	Burkholderia pseudomallei BPC006	Betaproteobacteria	7.15506	68.2204	GCA_000294635.1_ASM29463v1_protein.faa	7159
906	Bartonella quintana RM-11	Alphaproteobacteria	1.58765	38.8	GCA_000294715.1_ASM29471v1_protein.faa	1203
907	Bradyrhizobium sp. CCGE-LA001	Alphaproteobacteria	7.8335	63.6	GCA_000296215.2_ASM29621v2_protein.faa	6907
908	Sulfuricella denitrificans skB26	Betaproteobacteria	3.21721	56.1162	GCA_000297055.2_ASM29705v2_protein.faa	3073
909	Pseudomonas pseudoalcaligenes CECT 5344	Gammaproteobacteria	4.68634	62.3	GCA_000297075.2_Ppseudo_final_protein.faa	4431
910	Candidatus Portiera aleyrodidarum BT-QVLC	Gammaproteobacteria	0.357472	26.1	GCA_000298385.1_ASM29838v1_protein.faa	247	X
911	alpha proteobacterium HIMB5	Alphaproteobacteria	1.3432	28.6	GCA_000299095.1_ASM29909v1_protein.faa	1431
912	alpha proteobacterium HIMB59	Alphaproteobacteria	1.41013	32.3	GCA_000299115.1_ASM29911v1_protein.faa	1493
913	Escherichia coli O104:H4 str. 2009EL-2050	Gammaproteobacteria	5.43817	50.5424	GCA_000299255.1_ASM29925v1_protein.faa	5183
914	Alcanivorax pacificus W11-5	Gammaproteobacteria	4.16843	62.6	GCA_000299335.2_ASM29933v2_protein.faa	3702
915	Escherichia coli O104:H4 str. 2011C-3493	Gammaproteobacteria	5.43741	50.6346	GCA_000299455.1_ASM29945v1_protein.faa	5150
916	Escherichia coli O104:H4 str. 2009EL-2071	Gammaproteobacteria	5.38971	50.651	GCA_000299475.1_ASM29947v1_protein.faa	5126
917	Alteromonas macleodii str. 'English Channel 673'	Gammaproteobacteria	4.60178	44.8	GCA_000299955.1_ASM29995v1_protein.faa	3888
918	Cycloclasticus sp. P1	Gammaproteobacteria	2.36321	42	GCA_000299965.1_ASM29996v1_protein.faa	2248
919	Alteromonas macleodii str. 'Black Sea 11'	Gammaproteobacteria	4.48051	44.6	GCA_000299995.1_ASM29999v1_protein.faa	3772
920	Alcanivorax dieselolei B5	Gammaproteobacteria	4.92822	61.6	GCA_000300005.1_ASM30000v1_protein.faa	4417
921	Candidatus Portiera aleyrodidarum BT-QVLC	Gammaproteobacteria	0.350928	26.2	GCA_000300035.1_ASM30003v1_protein.faa	280	X
922	Candidatus Portiera aleyrodidarum BT-B-HRs	Gammaproteobacteria	0.351658	26.2	GCA_000300075.1_ASM30007v1_protein.faa	273	X
923	Burkholderia phenoliruptrix BR3459a	Betaproteobacteria	7.65113	63.1193	GCA_000300095.1_ASM30009v1_protein.faa	6496
924	Alteromonas macleodii str. 'Balearic Sea AD45'	Gammaproteobacteria	4.67488	44.6495	GCA_000300175.1_ASM30017v1_protein.faa	3966
925	Thalassospira xiamenensis M-5 = DSM 17429	Alphaproteobacteria	4.76895	54.7023	GCA_000300235.2_ASM30023v2_protein.faa	4351
926	Piscirickettsia salmonis LF-89 = ATCC VR-1361	Gammaproteobacteria	3.45006	39.658	GCA_000300295.3_ASM30029v3_protein.faa	3155
927	Kosakonia sacchari SP1	Gammaproteobacteria	4.90202	53.7	GCA_000300455.3_ASM30045v3_protein.faa	4460
928	Acidovorax sp. KKS102	Betaproteobacteria	5.19693	64.9	GCA_000302535.1_ASM30253v1_protein.faa	4742
929	Campylobacter jejuni subsp. jejuni PT14	delta/epsilon subdivisions	1.6353	30.5	GCA_000302555.3_ASM30255v3_protein.faa	1607
930	Acinetobacter baumannii TYTH-1	Gammaproteobacteria	3.95737	39	GCA_000302575.1_ASM30257v1_protein.faa	3683
931	Methylocystis sp. SC2	Alphaproteobacteria	3.77344	63.4	GCA_000304315.1_Msp_SC2_protein.faa	3666
932	Campylobacter jejuni subsp. jejuni NCTC 11168-BN148	delta/epsilon subdivisions	1.64148	30.5	GCA_000304375.1_AINO_protein.faa	1622
933	Sinorhizobium meliloti Rm41	Alphaproteobacteria	7.14969	62.0318	GCA_000304415.1_RM41_protein.faa	6844
934	Simiduia agarivorans SA1 = DSM 21679	Gammaproteobacteria	4.30023	55.8	GCA_000305785.2_ASM30578v2_protein.faa	3820
935	Legionella pneumophila subsp. pneumophila	Gammaproteobacteria	3.49254	38.4	GCA_000306845.1_ASM30684v1_protein.faa	3059
936	Legionella pneumophila subsp. pneumophila	Gammaproteobacteria	3.61769	38.3875	GCA_000306865.1_ASM30686v1_protein.faa	3221
937	Wolbachia endosymbiont of Onchocerca ochengi	Alphaproteobacteria	0.95799	32.1	GCA_000306885.1_ASM30688v1_protein.faa	647	X
938	Bordetella pertussis 18323	Betaproteobacteria	4.04385	67.7	GCA_000306945.1_ASM30694v1_protein.faa	3377
939	Desulfobacula toluolica Tol2	delta/epsilon subdivisions	5.19791	41.4	GCA_000307105.1_ASM30710v1_protein.faa	4375
940	Helicobacter pylori 26695	delta/epsilon subdivisions	1.66789	38.9	GCA_000307795.1_ASM30779v1_protein.faa	1594
941	Helicobacter pylori Rif1	delta/epsilon subdivisions	1.66788	38.9	GCA_000307815.1_ASM30781v1_protein.faa	1595
942	Helicobacter pylori Rif2	delta/epsilon subdivisions	1.66789	38.9	GCA_000307835.1_ASM30783v1_protein.faa	1591
943	Acinetobacter baumannii AC30	Gammaproteobacteria	3.92286	38.8212	GCA_000307975.2_ASM30797v2_protein.faa	3660
944	Alteromonas mediterranea DE1	Gammaproteobacteria	4.94713	44.6854	GCA_000310085.1_ASM31008v1_protein.faa	4321
945	Pseudoalteromonas sp. Bsw20308	Gammaproteobacteria	4.83023	39.025	GCA_000310105.2_ASM31010v2_protein.faa	4037
946	Gluconobacter oxydans H24	Alphaproteobacteria	3.81623	56.1944	GCA_000311765.1_ASM31176v1_protein.faa	3732
947	Francisella tularensis subsp. holarctica F92	Gammaproteobacteria	1.88689	32.2	GCA_000313385.1_ASM31338v1_protein.faa	1842
948	Helicobacter pylori Aklavik117	delta/epsilon subdivisions	1.63613	38.7292	GCA_000315955.1_ASM31595v1_protein.faa	1538
949	Pseudomonas sp. UW4	Gammaproteobacteria	6.18339	60.1	GCA_000316175.1_ASM31617v1_protein.faa	5423
950	Helicobacter pylori Aklavik86	delta/epsilon subdivisions	1.50793	39.253	GCA_000317875.1_ASM31787v1_protein.faa	1387
951	Bdellovibrio bacteriovorus str. Tiberius	delta/epsilon subdivisions	3.98859	49.9	GCA_000317895.1_ASM31789v1_protein.faa	3738
952	Bordetella parapertussis Bpp5	Betaproteobacteria	4.89957	67.7798	GCA_000317935.1_ASM31793v1_protein.faa	4184
953	Bordetella bronchiseptica MO149	Betaproteobacteria	5.09182	68.4	GCA_000317955.1_ASM31795v1_protein.faa	4622
954	Bordetella bronchiseptica 253	Betaproteobacteria	5.26438	68.1	GCA_000318015.1_ASM31801v1_protein.faa	4781
955	Candidatus Kinetoplastibacterium crithidii (ex Angomonas deanei ATCC 30255)	Betaproteobacteria	0.821813	31	GCA_000319225.1_ASM31922v1_protein.faa	734
956	Candidatus Kinetoplastibacterium blastocrithidii (ex Strigomonas culicis)	Betaproteobacteria	0.820037	32.5	GCA_000319245.1_ASM31924v1_protein.faa	715
957	Candidatus Endolissoclinum faulkneri L2	Alphaproteobacteria	1.48119	34.1	GCA_000319385.1_ASM31938v1_protein.faa	1498
958	Spiribacter salinus M19-40	Gammaproteobacteria	1.73949	62.7	GCA_000319575.2_ASM31957v2_protein.faa	1684
959	Sinorhizobium meliloti GR4	Alphaproteobacteria	7.14171	62.0265	GCA_000320385.2_ASM32038v2_protein.faa	6656
960	Thioalkalivibrio nitratireducens DSM 14787	Gammaproteobacteria	4.00235	66.5	GCA_000321415.2_ASM32141v2_protein.faa	3780
961	Pseudomonas putida HB3267	Gammaproteobacteria	5.95611	62.5649	GCA_000325725.1_ASM32572v1_protein.faa	5386
962	Liberibacter crescens BT-1	Alphaproteobacteria	1.50466	35.4	GCA_000325745.1_ASM32574v1_protein.faa	1378
963	Thioflavicoccus mobilis 8321	Gammaproteobacteria	4.13752	65.5486	GCA_000327045.1_ASM32704v1_protein.faa	3562
964	Pseudomonas stutzeri RCH2	Gammaproteobacteria	4.60049	62.471	GCA_000327065.1_ASM32706v1_protein.faa	4265
965	Vibrio parahaemolyticus BB22OP	Gammaproteobacteria	5.10352	45.3292	GCA_000328405.1_ASM32840v1_protein.faa	4447
966	Salmonella enterica subsp. enterica serovar Enteritidis str. CDC_2010K_0968	Gammaproteobacteria	4.73903	52.1975	GCA_000329365.2_ASM32936v2_protein.faa	4325
967	Salmonella enterica subsp. enterica serovar Pullorum str. ATCC 9120	Gammaproteobacteria	4.78149	52.2199	GCA_000330485.2_ASM33048v2_protein.faa	4280
968	Enterobacteriaceae bacterium strain FGI 57	Gammaproteobacteria	4.76218	54	GCA_000330845.1_ASM33084v1_protein.faa	4323
969	Serratia marcescens FGI94	Gammaproteobacteria	4.85822	58.9	GCA_000330865.1_ASM33086v1_protein.faa	4361
970	Rhizobium tropici CIAT 899	Alphaproteobacteria	6.68633	59.5131	GCA_000330885.1_ASM33088v1_protein.faa	6287
971	Candidatus Blochmannia chromaiodes str. 640	Gammaproteobacteria	0.791219	29.5	GCA_000331065.1_ASM33106v1_protein.faa	609	X
972	Lawsonia intracellularis N343	delta/epsilon subdivisions	1.71919	33.0918	GCA_000331715.1_ASM33171v1_protein.faa	1368
973	Myxococcus stipitatus DSM 14675	delta/epsilon subdivisions	10.3506	69.2	GCA_000331735.1_ASM33173v1_protein.faa	8043
974	Escherichia coli APEC O78	Gammaproteobacteria	4.79843	50.7	GCA_000332755.1_ASM33275v1_protein.faa	4589
975	Enterobacter aerogenes EA1509E	Gammaproteobacteria	5.5911	54.9278	GCA_000334515.1_ASM33451v1_protein.faa	5499
976	Salmonella enterica subsp. enterica serovar Enteritidis str. 18569	Gammaproteobacteria	4.74533	52.1962	GCA_000335875.2_ASM33587v2_protein.faa	4434
977	Serratia marcescens WW4	Gammaproteobacteria	5.2447	59.5927	GCA_000336425.1_ASM33642v1_protein.faa	4809
978	Pseudomonas poae RE*1-1-14	Gammaproteobacteria	5.51224	60.8	GCA_000336465.1_ASM33646v1_protein.faa	4796
979	Cronobacter sakazakii SP291	Gammaproteobacteria	4.51878	56.8162	GCA_000339015.1_ASM33901v1_protein.faa	4183
980	Candidatus Kinetoplastibacterium desouzaii TCC079E	Betaproteobacteria	0.833125	30.2	GCA_000340795.1_ASM34079v1_protein.faa	742
981	Candidatus Kinetoplastibacterium crithidii TCC036E	Betaproteobacteria	0.82193	31	GCA_000340825.1_ASM34082v1_protein.faa	728
982	Candidatus Kinetoplastibacterium oncopeltii TCC290E	Betaproteobacteria	0.810172	31.2	GCA_000340865.1_ASM34086v1_protein.faa	694
983	Candidatus Kinetoplastibacterium galatii TCC219	Betaproteobacteria	0.82214	32.4	GCA_000340905.1_ASM34090v1_protein.faa	727
984	Candidatus Kinetoplastibacterium blastocrithidii TCC012E	Betaproteobacteria	0.820029	32.5	GCA_000340925.1_ASM34092v1_protein.faa	724
985	Bartonella australis Aust/NH1	Alphaproteobacteria	1.59649	41.8	GCA_000341355.1_ASM34135v1_protein.faa	1264
986	Bartonella vinsonii subsp. berkhoffii str. Winnie	Alphaproteobacteria	1.8027	38.8	GCA_000341385.1_ASM34138v1_protein.faa	1434
987	Desulfocapsa sulfexigens DSM 10523	delta/epsilon subdivisions	4.02351	45.389	GCA_000341395.1_ASM34139v1_protein.faa	3532
988	Salmonella enterica subsp. enterica serovar Javiana str. CFSAN001992	Gammaproteobacteria	4.67527	52.1662	GCA_000341425.1_ASM34142v1_protein.faa	4407
989	beta proteobacterium CB	Betaproteobacteria	2.04572	46.1	GCA_000342265.1_ASM34226v1_protein.faa	2112
990	Bradyrhizobium oligotrophicum S58	Alphaproteobacteria	8.26417	65.1	GCA_000344805.1_ASM34480v1_protein.faa	7228
991	Sinorhizobium meliloti 2011	Alphaproteobacteria	6.69318	62.1598	GCA_000346065.1_ASM34606v1_protein.faa	6263
992	Candidatus Liberibacter asiaticus str. gxpsy	Alphaproteobacteria	1.26824	36.6	GCA_000346595.1_ASM34659v1_protein.faa	1141
993	Bibersteinia trehalosi USDA-ARS-USMARC-192	Gammaproteobacteria	2.40785	41	GCA_000347595.1_ASM34759v1_protein.faa	2250
994	Legionella pneumophila subsp. pneumophila LPE509	Gammaproteobacteria	3.50771	38.3419	GCA_000347615.1_ASM34761v1_protein.faa	3331
995	Paraglaciecola psychrophila 170	Gammaproteobacteria	5.41369	40.4	GCA_000347635.1_ASM34763v1_protein.faa	5618
996	Sphingomonas sp. MM-1	Alphaproteobacteria	4.63361	66.6882	GCA_000347675.2_ASM34767v2_protein.faa	4361
997	Edwardsiella piscicida C07-087	Gammaproteobacteria	3.85704	59.6	GCA_000348565.1_ASM34856v1_protein.faa	3405
998	Xanthomonas axonopodis Xac29-1	Gammaproteobacteria	5.29652	64.7171	GCA_000348585.1_ASM34858v1_protein.faa	4404
999	Bdellovibrio exovorus JSS	delta/epsilon subdivisions	2.65789	41.9	GCA_000348725.1_ASM34872v1_protein.faa	2618
1000	Micavibrio aeruginosavorus EPB	Alphaproteobacteria	2.45861	55	GCA_000348745.1_ASM34874v1_protein.faa	2369
1001	Helicobacter pylori OK113	delta/epsilon subdivisions	1.61662	38.7	GCA_000348865.1_ASM34886v1_protein.faa	1520
1002	Helicobacter pylori OK310	delta/epsilon subdivisions	1.59544	38.7937	GCA_000348885.1_ASM34888v1_protein.faa	1493
1003	Xanthomonas citri subsp. citri Aw12879	Gammaproteobacteria	5.39869	64.6642	GCA_000349225.1_ASM34922v1_protein.faa	4760
1004	Candidatus Portiera aleyrodidarum TV	Gammaproteobacteria	0.280663	24.7	GCA_000349745.1_ASM34974v1_protein.faa	269	X
1005	Mannheimia haemolytica USDA-ARS-USMARC-183	Gammaproteobacteria	2.65833	41	GCA_000349765.1_ASM34976v1_protein.faa	2731
1006	Mannheimia haemolytica USDA-ARS-USMARC-185	Gammaproteobacteria	2.54467	41	GCA_000349785.1_ASM34978v1_protein.faa	2537
1007	Pseudomonas denitrificans ATCC 13867	Gammaproteobacteria	5.69631	65.2	GCA_000349845.1_ASM34984v1_protein.faa	5056
1008	Azoarcus sp. KH32C	Betaproteobacteria	5.81876	65.0239	GCA_000349945.1_ASM34994v1_protein.faa	5188
1009	Helicobacter cinaedi CCUG 18818 = ATCC BAA-847	delta/epsilon subdivisions	2.24013	38.3	GCA_000349975.1_ASM34997v1_protein.faa	2322
1010	Escherichia coli str. K-12 substr. MDS42	Gammaproteobacteria	3.9762	51.1	GCA_000350185.1_ASM35018v1_protein.faa	3547
1011	Vibrio alginolyticus NBRC 15630 = ATCC 17749	Gammaproteobacteria	5.14664	44.7	GCA_000354175.2_ASM35417v2_protein.faa	4698
1012	Thalassolituus oleivorans MIL-1	Gammaproteobacteria	3.92033	46.6	GCA_000355675.1_ASM35567v1_protein.faa	3662
1013	Pseudomonas aeruginosa B136-33	Gammaproteobacteria	6.42101	66.4	GCA_000359505.1_ASM35950v1_protein.faa	5828
1014	Rickettsia prowazekii str. NMRC Madrid E	Alphaproteobacteria	1.11152	29	GCA_000363905.1_ASM36390v1_protein.faa	938
1015	Klebsiella pneumoniae ATCC BAA-2146	Gammaproteobacteria	5.78113	56.9738	GCA_000364385.2_ASM36438v2_protein.faa	5637
1016	Candidatus Moranella endobia PCVAL	Gammaproteobacteria	0.538203	43.5	GCA_000364725.1_ASM36472v1_protein.faa	411	X
1017	Rickettsia prowazekii str. Breinl	Alphaproteobacteria	1.1093	29	GCA_000367405.1_ASM36740v1_protein.faa	920
1018	Raoultella ornithinolytica B6	Gammaproteobacteria	5.39815	55.9	GCA_000367425.1_ASM36742v1_protein.faa	4909
1019	Wolbachia endosymbiont of Drosophila simulans wNo	Alphaproteobacteria	1.30182	34	GCA_000376585.1_ASM37658v1_protein.faa	1040	X
1020	Wolbachia endosymbiont of Drosophila simulans wHa	Alphaproteobacteria	1.2958	35.1	GCA_000376605.1_ASM37660v1_protein.faa	1009	X
1021	Mannheimia haemolytica M42548	Gammaproteobacteria	2.73187	41	GCA_000376645.1_ASM37664v1_protein.faa	2728
1022	Salmonella enterica subsp. enterica serovar Typhimurium str. U288	Gammaproteobacteria	5.01706	52.2438	GCA_000380325.1_ASM38032v1_protein.faa	4798
1023	Azotobacter vinelandii CA	Gammaproteobacteria	5.36637	65.7	GCA_000380335.1_ASM38033v1_protein.faa	5048
1024	Azotobacter vinelandii CA6	Gammaproteobacteria	5.32321	65.6	GCA_000380365.1_ASM38036v1_protein.faa	5006
1025	Burkholderia thailandensis MSMB121	Betaproteobacteria	6.73138	67.5106	GCA_000385525.1_ASM38552v1_protein.faa	5758
1026	Salmonella enterica subsp. enterica serovar Typhi str. Ty21a	Gammaproteobacteria	4.79196	52	GCA_000385905.1_ASM38590v1_protein.faa	4509
1027	Helicobacter pylori UM032	delta/epsilon subdivisions	1.59354	38.8	GCA_000392455.3_ASM39245v3_protein.faa	1427
1028	Helicobacter pylori UM299	delta/epsilon subdivisions	1.59457	38.8	GCA_000392475.3_ASM39247v3_protein.faa	1428
1029	Helicobacter pylori UM037	delta/epsilon subdivisions	1.69279	38.9	GCA_000392515.3_ASM39251v3_protein.faa	1504
1030	Helicobacter pylori UM066	delta/epsilon subdivisions	1.65805	38.6	GCA_000392535.3_ASM39253v3_protein.faa	1465
1031	Pseudomonas protegens CHA0	Gammaproteobacteria	6.86798	63.4	GCA_000397205.1_ASM39720v1_protein.faa	6115
1032	Idiomarina loihiensis GSL 199	Gammaproteobacteria	2.83976	47	GCA_000401175.1_ASM40117v1_protein.faa	2649
1033	Aeromonas hydrophila ML09-119	Gammaproteobacteria	5.0245	60.8	GCA_000401555.1_ASM40155v1_protein.faa	4434
1034	Burkholderia sp. RPE64	Betaproteobacteria	6.96449	63.1457	GCA_000402035.1_ASM40203v1_protein.faa	6732
1035	Legionella pneumophila subsp. pneumophila str. Thunder Bay	Gammaproteobacteria	3.45517	38.2	GCA_000404245.1_ASM40424v1_protein.faa	2998
1036	Klebsiella pneumoniae 500_1420	Gammaproteobacteria	5.54764	57.2924	GCA_000406765.2_ASM40676v2_protein.faa	5470
1037	Enterobacter sp. R4-368	Gammaproteobacteria	5.15503	53.973	GCA_000410515.1_ASM41051v1_protein.faa	4827
1038	Pseudomonas putida H8234	Gammaproteobacteria	6.87083	61.6	GCA_000410575.1_ASM41057v1_protein.faa	6357
1039	Pseudomonas putida NBRC 14164	Gammaproteobacteria	6.1567	62.3	GCA_000412675.1_ASM41267v1_protein.faa	5449
1040	Pseudomonas resinovorans NBRC 106553	Gammaproteobacteria	6.48483	65.3177	GCA_000412695.1_ASM41269v1_protein.faa	5875
1041	Candidatus Tremblaya phenacola PAVE	Betaproteobacteria	0.1715	42.1004	GCA_000412755.1_ASM41275v1_protein.faa	175	X
1042	Pseudomonas aeruginosa RP73	Gammaproteobacteria	6.34203	66.5	GCA_000414035.1_ASM41403v1_protein.faa	5762
1043	Klebsiella pneumoniae UHKPC33	Gammaproteobacteria	5.66312	57.1333	GCA_000417085.2_ASM41708v2_protein.faa	5585
1044	Klebsiella pneumoniae DMC1097	Gammaproteobacteria	5.71069	57.0422	GCA_000417225.2_ASM41722v2_protein.faa	5615
1045	Klebsiella pneumoniae UHKPC07	Gammaproteobacteria	5.52378	57.3213	GCA_000417265.2_ASM41726v2_protein.faa	5467
1046	Psychrobacter sp. G	Gammaproteobacteria	3.114	42.3764	GCA_000418305.1_ASM41830v1_protein.faa	2614
1047	Sorangium cellulosum So0157-2	delta/epsilon subdivisions	14.7821	72.1	GCA_000418325.1_ASM41832v1_protein.faa	10400
1048	Acinetobacter baumannii BJAB07104	Gammaproteobacteria	4.04223	38.9501	GCA_000419385.1_ASM41938v1_protein.faa	3861
1049	Acinetobacter baumannii BJAB0715	Gammaproteobacteria	4.05389	38.9193	GCA_000419405.1_ASM41940v1_protein.faa	3908
1050	Acinetobacter baumannii BJAB0868	Gammaproteobacteria	4.00582	38.9394	GCA_000419425.1_ASM41942v1_protein.faa	3819
1051	Serratia liquefaciens ATCC 27592	Gammaproteobacteria	5.28272	55.3766	GCA_000422085.1_ASM42208v1_protein.faa	4894
1052	Mannheimia haemolytica D174	Gammaproteobacteria	2.7022	41.1	GCA_000422095.1_ASM42209v1_protein.faa	2687
1053	Mannheimia haemolytica D153	Gammaproteobacteria	2.68184	41	GCA_000422145.1_ASM42214v1_protein.faa	2641
1054	Mannheimia haemolytica D171	Gammaproteobacteria	2.50138	41.1	GCA_000427275.1_ASM42727v1_protein.faa	2339
1055	Salmonella enterica subsp. enterica serovar Heidelberg str. CFSAN002069	Gammaproteobacteria	4.93199	52.1204	GCA_000430085.2_ASM43008v2_protein.faa	4609
1056	Salmonella enterica subsp. enterica serovar Heidelberg str. 41578	Gammaproteobacteria	4.95148	52.1153	GCA_000430105.1_ASM43010v1_protein.faa	4712
1057	Salmonella enterica subsp. enterica serovar Cubana str. CFSAN002050	Gammaproteobacteria	5.26701	51.8899	GCA_000430125.1_ASM43012v1_protein.faa	4979
1058	Salmonella enterica subsp. enterica serovar Typhimurium var. 5- str. CFSAN001921	Gammaproteobacteria	5.08922	52.1726	GCA_000430145.3_ASM43014v3_protein.faa	4801
1059	Salmonella enterica subsp. enterica serovar 4,[5],12:i:- str. 08-1736	Gammaproteobacteria	4.82219	52.2	GCA_000430165.1_ASM43016v1_protein.faa	4489
1060	Campylobacter jejuni 32488	delta/epsilon subdivisions	1.7024	30.5	GCA_000430385.1_ASM43038v1_protein.faa	1689
1061	Vibrio parahaemolyticus O1:Kuk str. FDA_R31	Gammaproteobacteria	5.22356	45.3287	GCA_000430405.1_ASM43040v1_protein.faa	4731
1062	Vibrio parahaemolyticus O1:K33 str. CDC_K4557	Gammaproteobacteria	5.13858	45.3352	GCA_000430425.1_ASM43042v1_protein.faa	4579
1063	Serratia plymuthica S13	Gammaproteobacteria	5.46731	56.2	GCA_000438825.1_ASM43882v1_protein.faa	4991
1064	Salmonella bongori N268-08	Gammaproteobacteria	4.77354	51.2793	GCA_000439255.1_ASM43925v1_protein.faa	4770
1065	Helicobacter pylori UM298	delta/epsilon subdivisions	1.59454	38.8	GCA_000439295.2_ASM43929v2_protein.faa	1429
1066	Salmonella enterica subsp. enterica serovar Bareilly str. CFSAN000189	Gammaproteobacteria	4.80881	52.174	GCA_000439415.1_ASM43941v1_protein.faa	4441
1067	Alteromonas mediterranea MED64	Gammaproteobacteria	4.39754	44.8	GCA_000439495.1_ASM43949v1_protein.faa	3815
1068	Alteromonas mediterranea U7	Gammaproteobacteria	4.44294	44.8	GCA_000439535.1_ASM43953v1_protein.faa	3856
1069	Alteromonas mediterranea U8	Gammaproteobacteria	4.39504	44.9	GCA_000439555.1_ASM43955v1_protein.faa	3795
1070	Alteromonas mediterranea UM7	Gammaproteobacteria	4.93166	44.6848	GCA_000439575.1_ASM43957v1_protein.faa	4330
1071	Alteromonas mediterranea UM4b	Gammaproteobacteria	4.43877	44.9	GCA_000439595.1_ASM43959v1_protein.faa	3868
1072	Burkholderia pseudomallei MSHR305	Betaproteobacteria	7.42807	67.8908	GCA_000439695.1_ASM43969v1_protein.faa	6105
1073	Mannheimia haemolytica USMARC_2286	Gammaproteobacteria	2.65851	41.1	GCA_000439735.1_ASM43973v1_protein.faa	2698
1074	Anaplasma phagocytophilum str. HZ2	Alphaproteobacteria	1.47758	41.6	GCA_000439755.1_ASM43975v1_protein.faa	1247
1075	Anaplasma phagocytophilum str. JM	Alphaproteobacteria	1.4816	41.6	GCA_000439775.1_ASM43977v1_protein.faa	1256
1076	Candidatus Profftella armatura	Betaproteobacteria	0.464857	24.1965	GCA_000441555.1_ASM44155v1_protein.faa	372	X
1077	Candidatus Carsonella ruddii DC	Gammaproteobacteria	0.174014	17.6	GCA_000441575.1_ASM44157v1_protein.faa	207	X
1078	Salmonella enterica subsp. enterica serovar Newport str. USMARC-S3124.1	Gammaproteobacteria	4.91596	52.1	GCA_000442415.1_ASM44241v1_protein.faa	4828
1079	Rhizobium etli bv. mimosae str. Mim1	Alphaproteobacteria	7.198	60.8214	GCA_000442435.1_ASM44243v1_protein.faa	6792
1080	Cycloclasticus zancles 78-ME	Gammaproteobacteria	2.65543	41.9834	GCA_000442595.1_ASM44259v1_protein.faa	2584
1081	Candidatus Nasuia deltocephalinicola str. NAS-ALF	Betaproteobacteria	0.112091	17.1	GCA_000442605.1_ASM44260v1_protein.faa	137	X
1082	Proteus mirabilis BB2000	Gammaproteobacteria	3.84675	38.6	GCA_000444425.1_ASM44442v1_protein.faa	3455
1083	Salmonella enterica subsp. enterica serovar Pullorum str. S06004	Gammaproteobacteria	4.6826	52.1	GCA_000444445.1_ASM44444v1_protein.faa	4052
1084	Paracoccus aminophilus JCM 7686	Alphaproteobacteria	4.87312	63.4088	GCA_000444995.1_ASM44499v1_protein.faa	4528
1085	Klebsiella pneumoniae JM45	Gammaproteobacteria	5.60317	57.2405	GCA_000445405.1_ASM44540v1_protein.faa	5141
1086	Pseudomonas syringae CC1557	Gammaproteobacteria	5.81165	58.5585	GCA_000452705.3_ASM45270v3_protein.faa	5068
1087	Listonella anguillarum M3	Gammaproteobacteria	4.11789	44.4479	GCA_000462975.1_ASM46297v1_protein.faa	3678
1088	Salmonella enterica subsp. enterica serovar Gallinarum/pullorum str. CDC1983-67	Gammaproteobacteria	4.62309	52.2	GCA_000462995.1_ASM46299v1_protein.faa	4331
1089	Variovorax paradoxus B4	Betaproteobacteria	7.14852	67.1432	GCA_000463015.1_ASM46301v1_protein.faa	6753
1090	Vibrio campbellii ATCC BAA-1116	Gammaproteobacteria	6.03183	45.4642	GCA_000464435.1_ASM46443v1_protein.faa	5428
1091	Campylobacter coli CVM N29710	delta/epsilon subdivisions	1.73205	31.4057	GCA_000465235.1_ASM46523v1_protein.faa	1694
1092	Haemophilus influenzae KR494	Gammaproteobacteria	1.85618	38.1	GCA_000465255.1_ASM46525v1_protein.faa	1742
1093	Klebsiella pneumoniae KP-1	Gammaproteobacteria	5.37567	57.3971	GCA_000465975.2_ASM46597v2_protein.faa	5151
1094	Campylobacter jejuni subsp. jejuni 00-2538	delta/epsilon subdivisions	1.71937	30.5	GCA_000466065.2_ASM46606v2_protein.faa	1741
1095	Campylobacter jejuni subsp. jejuni 00-2544	delta/epsilon subdivisions	1.76643	30.4708	GCA_000466075.2_ASM46607v2_protein.faa	1783
1096	Campylobacter jejuni subsp. jejuni 00-2426	delta/epsilon subdivisions	1.68081	30.5	GCA_000466105.2_ASM46610v2_protein.faa	1683
1097	Escherichia coli LY180	Gammaproteobacteria	4.8356	50.9	GCA_000468515.1_ASM46851v1_protein.faa	4463
1098	Campylobacter jejuni subsp. jejuni 00-2425	delta/epsilon subdivisions	1.71898	30.5	GCA_000468915.2_ASM46891v2_protein.faa	1741
1099	Ralstonia pickettii DTP0602	Betaproteobacteria	8.12585	65.9066	GCA_000471925.1_ASM47192v1_protein.faa	7449
1100	Salmonella enterica subsp. enterica serovar Thompson str. RM6836	Gammaproteobacteria	4.70765	52.2	GCA_000473275.1_ASM47327v1_protein.faa	4357
1101	Pseudomonas aeruginosa VRFPA04	Gammaproteobacteria	6.81803	66.5	GCA_000473745.3_ASM47374v3_protein.faa	5778
1102	Klebsiella pneumoniae CG43	Gammaproteobacteria	5.16686	57.6	GCA_000474015.1_ASM47401v1_protein.faa	4791
1104	Candidatus Symbiobacter mobilis CR	Betaproteobacteria	2.99184	59.1	GCA_000477435.1_ASM47743v1_protein.faa	2626
1105	Candidatus Pantoea carbekii	Gammaproteobacteria	1.15107	30.6	GCA_000478905.1_ASM47890v1_protein.faa	825
1106	Salmonella enterica subsp. enterica serovar Agona str. 460004 2-1	Gammaproteobacteria	4.79717	52.1	GCA_000484195.2_ASM48419v2_protein.faa	4475
1107	Spiribacter sp. UAH-SP71	Gammaproteobacteria	1.92663	63.9	GCA_000485905.1_ASM48590v1_protein.faa	1862
1108	Salmonella enterica subsp. enterica serovar Thompson str. ATCC 8391	Gammaproteobacteria	4.69043	52.3	GCA_000486365.2_ASM48636v2_protein.faa	4345
1109	Salmonella enterica subsp. enterica serovar Tennessee str. TXSC_TXSC08-19	Gammaproteobacteria	4.86441	52.2	GCA_000486405.2_ASM48640v2_protein.faa	4405
1110	Salmonella enterica subsp. enterica serovar Sloterdijk str. ATCC 15791	Gammaproteobacteria	4.81779	52.2	GCA_000486445.2_ASM48644v2_protein.faa	4446
1111	Salmonella enterica subsp. enterica serovar Panama str. ATCC 7378	Gammaproteobacteria	4.55558	52.3	GCA_000486765.2_ASM48676v2_protein.faa	4189
1112	Salmonella enterica subsp. enterica serovar Choleraesuis str. ATCC 10708	Gammaproteobacteria	4.94344	52.0988	GCA_000487295.2_ASM48729v2_protein.faa	4606
1113	Salmonella enterica subsp. enterica serovar Anatum str. ATCC BAA-1592	Gammaproteobacteria	4.7061	52.2	GCA_000487575.2_ASM48757v2_protein.faa	4253
1114	Salmonella enterica subsp. enterica serovar Abony str. 0014	Gammaproteobacteria	4.73745	52.2	GCA_000487615.2_ASM48761v2_protein.faa	4292
1115	Salmonella enterica subsp. enterica serovar Bredeney str. CFSAN001080	Gammaproteobacteria	4.60385	52.3	GCA_000487775.2_ASM48777v2_protein.faa	4148
1116	Salmonella enterica subsp. enterica serovar Abaetetuba str. ATCC 35640	Gammaproteobacteria	4.5476	52.3	GCA_000487915.2_ASM48791v2_protein.faa	4175
1117	Campylobacter jejuni 4031	delta/epsilon subdivisions	1.66933	30.5	GCA_000493495.1_TS_protein.faa	1698
1118	Salmonella enterica subsp. enterica serovar Typhimurium str. DT2	Gammaproteobacteria	4.8148	52.2	GCA_000493535.1_DT2_protein.faa	4376
1119	Escherichia coli PMV-1	Gammaproteobacteria	5.21093	50.7194	GCA_000493595.1_EcoPMV1_protein.faa	4843
1120	Salmonella enterica subsp. enterica serovar Typhimurium str. DT104	Gammaproteobacteria	5.02766	52.1187	GCA_000493675.1_DT104_protein.faa	4597
1121	Escherichia coli JJ1886	Gammaproteobacteria	5.30828	50.7667	GCA_000493755.1_ASM49375v1_protein.faa	5049
1122	Campylobacter coli 15-537360	delta/epsilon subdivisions	1.68502	31.3688	GCA_000494775.1_ASM49477v1_protein.faa	1621
1123	Burkholderia pseudomallei NCTC 13179	Betaproteobacteria	7.33716	67.991	GCA_000494855.1_ASM49485v1_protein.faa	6085
1124	Pseudomonas sp. VLB120	Gammaproteobacteria	5.96622	61.5304	GCA_000494915.1_ASM49491v1_protein.faa	5479
1125	Pseudomonas putida S12	Gammaproteobacteria	6.38243	61.4432	GCA_000495455.2_ASM49545v2_protein.faa	5616
1126	Campylobacter fetus subsp. testudinum 03-427	delta/epsilon subdivisions	1.77548	33.1	GCA_000495505.1_ASM49550v1_protein.faa	1695
1127	Pseudomonas aeruginosa DHS01	Gammaproteobacteria	7.05575	65.8	GCA_000496455.2_ASM49645v2_protein.faa	6524
1128	Candidatus Liberibacter americanus str. Sao Paulo	Alphaproteobacteria	1.1952	31.1	GCA_000496595.1_ASM49659v1_protein.faa	983
1129	Pseudomonas aeruginosa PA1	Gammaproteobacteria	6.49807	66.4	GCA_000496605.2_ASM49660v2_protein.faa	5902
1130	Pseudomonas aeruginosa PA1R	Gammaproteobacteria	6.30931	66.3	GCA_000496645.1_ASM49664v1_protein.faa	5612
1131	Helicobacter pylori BM012A	delta/epsilon subdivisions	1.66043	38.9	GCA_000498315.1_ASM49831v1_protein.faa	1571
1132	Helicobacter pylori BM012S	delta/epsilon subdivisions	1.66047	38.9	GCA_000498335.1_ASM49833v1_protein.faa	1573
1133	Pseudomonas putida S13.1.2	Gammaproteobacteria	6.62185	62.3	GCA_000498395.3_ASM49839v3_protein.faa	5659
1134	Zymomonas mobilis subsp. mobilis str. CP4 = NRRL B-14023	Alphaproteobacteria	2.16324	45.9516	GCA_000498655.1_ASM49865v1_protein.faa	1840
1135	Pseudomonas mosselii SJ10	Gammaproteobacteria	6.24786	63.4	GCA_000498975.2_ASM49897v2_protein.faa	5413
1136	Escherichia coli str. K-12 substr. MC4100	Gammaproteobacteria	4.52725	50.8	GCA_000499485.1_MYMC4100_protein.faa	4022
1137	Rhizobium sp. IRBG74	Alphaproteobacteria	5.46498	59.1073	GCA_000499645.1_IRBG74_protein.faa	5479
1138	Rickettsia monacensis	Alphaproteobacteria	1.35345	32.4	GCA_000499665.2_RMONA_1_protein.faa	1640
1139	Salmonella enterica subsp. enterica serovar Agona str. 24249	Gammaproteobacteria	4.76284	52.1	GCA_000503845.1_ASM50384v1_protein.faa	4342
1140	Hyphomicrobium nitrativorans NL23	Alphaproteobacteria	3.65384	63.9	GCA_000503895.1_ASM50389v1_protein.faa	3331
1141	Pseudomonas aeruginosa MTB-1	Gammaproteobacteria	6.58004	66.2	GCA_000504045.1_ASM50404v1_protein.faa	6078
1142	Cronobacter sakazakii CMCC 45402	Gammaproteobacteria	4.55994	56.8314	GCA_000504545.1_ASM50454v1_protein.faa	4313
1143	Salmonella enterica subsp. enterica serovar Cerro str. CFSAN001588	Gammaproteobacteria	4.76824	52.169	GCA_000505365.2_ASM50536v2_protein.faa	4410
1144	Acinetobacter baumannii ZW85-1	Gammaproteobacteria	3.92525	39.2009	GCA_000505685.2_ASM50568v2_protein.faa	3635
1145	Salmonella enterica subsp. enterica serovar Heidelberg str. CFSAN002064	Gammaproteobacteria	4.82156	52.114	GCA_000505705.1_ASM50570v1_protein.faa	4402
1146	Francisella noatunensis subsp. orientalis LADL--07-285A	Gammaproteobacteria	1.85899	32.3	GCA_000505725.1_ASM50572v1_protein.faa	1624
1147	Pseudomonas sp. TKP	Gammaproteobacteria	7.01267	60.5	GCA_000508205.1_ASM50820v1_protein.faa	6297
1148	Ehrlichia muris AS145	Alphaproteobacteria	1.19672	29.7	GCA_000508225.1_ASM50822v1_protein.faa	904
1149	Pseudomonas aeruginosa LES431	Gammaproteobacteria	6.55007	66.3	GCA_000508765.1_ASM50876v1_protein.faa	5964
1150	Candidatus Endolissoclinum faulkneri L5	Alphaproteobacteria	1.51864	34.5	GCA_000510265.1_ASM51026v1_protein.faa	770
1151	Pseudomonas monteilii SB3078	Gammaproteobacteria	6.00009	62.5	GCA_000510285.1_ASM51028v1_protein.faa	5436
1152	Pseudomonas aeruginosa SCV20265	Gammaproteobacteria	6.72518	66.3	GCA_000510305.1_ASM51030v1_protein.faa	6299
1153	Pseudomonas monteilii SB3101	Gammaproteobacteria	5.94512	62.5	GCA_000510325.1_ASM51032v1_protein.faa	5360
1154	Pseudomonas sp. FGI182	Gammaproteobacteria	5.89131	63.3	GCA_000511325.1_ASM51132v1_protein.faa	5151
1155	Leisingera methylohalidivorans DSM 14336	Alphaproteobacteria	4.651	62.3557	GCA_000511355.1_ASM51135v1_protein.faa	4530
1156	Phaeobacter gallaeciensis DSM 26640	Alphaproteobacteria	4.54016	59.4193	GCA_000511385.1_ASM51138v1_protein.faa	4359
1157	Burkholderia pseudomallei NCTC 13178	Betaproteobacteria	7.39136	67.9365	GCA_000511895.1_ASM51189v1_protein.faa	6084
1158	Burkholderia pseudomallei NAU20B-16	Betaproteobacteria	7.31385	68.0219	GCA_000511915.1_ASM51191v1_protein.faa	5969
1159	Escherichia albertii KF1	Gammaproteobacteria	4.70188	49.7	GCA_000512125.1_ASM51212v1_protein.faa	4422
1160	Klebsiella pneumoniae subsp. pneumoniae Kp13	Gammaproteobacteria	5.73989	56.8079	GCA_000512165.1_ASM51216v1_protein.faa	5736
1161	Aeromonas hydrophila 4AK4	Gammaproteobacteria	4.52799	62	GCA_000512185.1_ASM51218v1_protein.faa	4140
1162	Sphingomonas sanxanigenens DSM 19645 = NX02	Alphaproteobacteria	6.5803	66.6748	GCA_000512205.2_ASM51220v2_protein.faa	6211
1163	Legionella oakridgensis ATCC 33761 = DSM 21215	Gammaproteobacteria	2.77321	40.8801	GCA_000512355.1_ASM51235v1_protein.faa	2932
1164	Enterobacter cloacae P101	Gammaproteobacteria	5.36993	54.4	GCA_000512375.1_ASM51237v1_protein.faa	5135
1165	Pasteurella multocida subsp. multocida str. HB03	Gammaproteobacteria	2.30768	40.4	GCA_000512395.1_ASM51239v1_protein.faa	2118
1166	Campylobacter fetus subsp. venerealis cfvi03/293	delta/epsilon subdivisions	1.99673	33.1124	GCA_000512745.1_ASM51274v1_protein.faa	1939
1167	Serratia marcescens subsp. marcescens Db11	Gammaproteobacteria	5.1138	59.5	GCA_000513215.1_DB11_protein.faa	4709
1168	Magnetospirillum gryphiswaldense MSR-1 v2	Alphaproteobacteria	4.3658	63.3	GCA_000513295.1_MGMSRv2_protein.faa	4255
1169	Erwinia amylovora LA637	Gammaproteobacteria	3.86955	53.6923	GCA_000513355.1_EA_LA637_protein.faa	3505
1170	Erwinia amylovora LA636	Gammaproteobacteria	3.78987	53.5629	GCA_000513395.1_EA_LA636_protein.faa	3411
1171	Erwinia amylovora LA635	Gammaproteobacteria	3.79102	53.5592	GCA_000513415.1_EA_LA635_protein.faa	3413
1172	Candidatus Babela massiliensis	delta/epsilon subdivisions	1.11842	27.4	GCA_000513475.1_Bbla_protein.faa	981
1173	Pseudomonas cichorii JBC1	Gammaproteobacteria	5.98601	58.1	GCA_000517305.1_ASM51730v1_protein.faa	5174
1174	Candidatus Sodalis pierantonius str. SOPE	Gammaproteobacteria	4.51314	56.1	GCA_000517405.1_ASM51740v1_protein.faa	2309
1175	Sodalis praecaptivus	Gammaproteobacteria	5.15942	57.125	GCA_000517425.1_ASM51742v1_protein.faa	4282
1176	Desulfurella acetivorans A63	delta/epsilon subdivisions	1.81999	32.1021	GCA_000517565.1_ASM51756v1_protein.faa	1833
1177	Rhizobium leguminosarum bv. trifolii WSM1689	Alphaproteobacteria	6.90338	60.9297	GCA_000517605.1_ASM51760v1_protein.faa	6711
1178	Chania multitudinisentens RB-25	Gammaproteobacteria	5.48818	50.9	GCA_000520015.2_ASM52001v2_protein.faa	4540
1179	Escherichia coli O145:H28 str. RM13514	Gammaproteobacteria	5.73729	50.6743	GCA_000520035.1_ASM52003v1_protein.faa	5776
1180	Escherichia coli O145:H28 str. RM13516	Gammaproteobacteria	5.55901	50.5948	GCA_000520055.1_ASM52005v1_protein.faa	5513
1181	Rhizobium leguminosarum bv. trifolii CB782	Alphaproteobacteria	6.70365	61.0123	GCA_000520875.1_ASM52087v1_protein.faa	6496
1182	Burkholderia pseudomallei MSHR511	Betaproteobacteria	7.31609	68.022	GCA_000520895.1_ASM52089v1_protein.faa	5964
1183	Advenella mimigardefordensis DPN7	Betaproteobacteria	4.76413	54.2574	GCA_000521505.1_ASM52150v1_protein.faa	4084
1184	Buchnera aphidicola str. USDA (Myzus persicae)	Gammaproteobacteria	0.651306	25.4084	GCA_000521525.1_ASM52152v1_protein.faa	575	X
1185	Buchnera aphidicola str. W106 (Myzus persicae)	Gammaproteobacteria	0.651304	25.4084	GCA_000521545.1_ASM52154v1_protein.faa	573	X
1186	Buchnera aphidicola str. G002 (Myzus persicae)	Gammaproteobacteria	0.651316	25.4084	GCA_000521565.1_ASM52156v1_protein.faa	572	X
1187	Buchnera aphidicola str. F009 (Myzus persicae)	Gammaproteobacteria	0.65131	25.4084	GCA_000521585.1_ASM52158v1_protein.faa	573	X
1188	Mannheimia varigena USDA-ARS-USMARC-1261	Gammaproteobacteria	2.39345	39.6	GCA_000521605.1_ASM52160v1_protein.faa	2381
1189	Burkholderia pseudomallei MSHR146	Betaproteobacteria	7.3131	68.0219	GCA_000521645.1_ASM52164v1_protein.faa	5963
1190	Mannheimia varigena USDA-ARS-USMARC-1296	Gammaproteobacteria	2.24524	40.5	GCA_000521655.1_ASM52165v1_protein.faa	2109
1191	Mannheimia varigena USDA-ARS-USMARC-1388	Gammaproteobacteria	2.22829	40.4	GCA_000521685.1_ASM52168v1_protein.faa	2096
1192	Mannheimia varigena USDA-ARS-USMARC-1312	Gammaproteobacteria	2.13193	40.5	GCA_000521695.1_ASM52169v1_protein.faa	1982
1193	Bibersteinia trehalosi USDA-ARS-USMARC-188	Gammaproteobacteria	2.34097	41	GCA_000521725.1_ASM52172v1_protein.faa	2146
1194	Bibersteinia trehalosi USDA-ARS-USMARC-189	Gammaproteobacteria	2.45413	41.1	GCA_000521745.1_ASM52174v1_protein.faa	2373
1195	Bibersteinia trehalosi USDA-ARS-USMARC-190	Gammaproteobacteria	2.44317	41.1	GCA_000521765.1_ASM52176v1_protein.faa	2301
1196	Burkholderia caribensis MBA4	Betaproteobacteria	9.4827	62.4918	GCA_000522545.2_ASM52254v2_protein.faa	9056
1197	Francisella tularensis subsp. holarctica PHIT-FT049	Gammaproteobacteria	1.88119	32.2	GCA_000524575.1_ASM52457v1_protein.faa	1670
1198	Pseudomonas aeruginosa YL84	Gammaproteobacteria	6.43344	66.4	GCA_000524595.1_ASM52459v1_protein.faa	5821
1199	Bdellovibrio bacteriovorus W	delta/epsilon subdivisions	3.00699	43.3	GCA_000525675.1_ASM52567v1_protein.faa	2871
1200	Komagataeibacter xylinus E25	Alphaproteobacteria	3.90508	62.0911	GCA_000550765.1_ASM55076v1_protein.faa	3674
1201	Burkholderia thailandensis H0587	Betaproteobacteria	6.76837	67.7476	GCA_000567905.1_ASM56790v1_protein.faa	5629
1202	Burkholderia thailandensis 2002721723	Betaproteobacteria	6.57713	67.5432	GCA_000567925.1_ASM56792v1_protein.faa	5533
1203	Burkholderia thailandensis E444	Betaproteobacteria	6.6517	67.6859	GCA_000567945.1_ASM56794v1_protein.faa	5571
1204	Vibrio parahaemolyticus UCM-V493	Gammaproteobacteria	5.23257	45.3212	GCA_000568495.1_ASM56849v1_protein.faa	4833
1205	Sulfurospirillum multivorans DSM 12446	delta/epsilon subdivisions	3.17573	40.9	GCA_000568815.1_ASM56881v1_protein.faa	3233
1206	Granulibacter bethesdensis CGDNIH3	Alphaproteobacteria	2.71114	58.8	GCA_000576085.1_ASM57608v1_protein.faa	2624
1207	Zymomonas mobilis subsp. mobilis NRRL B-12526	Alphaproteobacteria	2.179	45.9583	GCA_000576125.1_ASM57612v1_protein.faa	1856
1208	Granulibacter bethesdensis CGDNIH4	Alphaproteobacteria	2.71534	58.8	GCA_000576145.1_ASM57614v1_protein.faa	2623
1209	Zymomonas mobilis subsp. mobilis str. CP4 = NRRL B-14023	Alphaproteobacteria	2.14718	45.9925	GCA_000576165.1_ASM57616v1_protein.faa	1830
1210	Granulibacter bethesdensis CGDNIH2	Alphaproteobacteria	2.73659	59	GCA_000576185.1_ASM57618v1_protein.faa	2667
1211	Rhizobium sp. LPU83	Alphaproteobacteria	7.03881	59.5569	GCA_000577275.1_LPU83_protein.faa	7057
1212	Yersinia similis	Gammaproteobacteria	4.96441	47.0098	GCA_000582515.1_ASM58251v1_protein.faa	4135
1213	Thalassolituus oleivorans R6-15	Gammaproteobacteria	3.76405	46.6	GCA_000582555.1_ASM58255v1_protein.faa	3372
1214	Campylobacter coli RM1875	delta/epsilon subdivisions	1.85872	31.0956	GCA_000583755.1_ASM58375v1_protein.faa	1896
1215	Campylobacter coli RM4661	delta/epsilon subdivisions	1.87224	31.0718	GCA_000583775.1_ASM58377v1_protein.faa	1862
1216	Campylobacter coli RM5611	delta/epsilon subdivisions	1.73317	31.3357	GCA_000583795.1_ASM58379v1_protein.faa	1694
1217	Burkholderia pseudomallei MSHR520	Betaproteobacteria	7.45051	67.891	GCA_000583835.1_ASM58383v1_protein.faa	6113
1218	Gluconobacter oxydans DSM 3504	Alphaproteobacteria	2.88244	61	GCA_000583855.1_ASM58385v1_protein.faa	2463
1219	Pseudomonas brassicacearum	Gammaproteobacteria	6.6524	60.5	GCA_000585995.1_ASM58599v1_protein.faa	5574
1220	Pseudomonas stutzeri	Gammaproteobacteria	4.73136	60.6	GCA_000590475.1_ASM59047v1_protein.faa	4147
1221	Pandoraea pnomenusa 3kgm	Betaproteobacteria	5.4293	64.7	GCA_000590495.2_ASM59049v2_protein.faa	4251
1222	Helicobacter pylori SouthAfrica20	delta/epsilon subdivisions	1.6229	38.6	GCA_000590775.1_ASM59077v1_protein.faa	1703
1223	Brucella ceti TE10759-12	Alphaproteobacteria	3.27803	57.2708	GCA_000590795.1_ASM59079v1_protein.faa	2611
1224	Candidatus Liberibacter asiaticus	Alphaproteobacteria	1.23351	36.4	GCA_000590865.2_ASM59086v2_protein.faa	1021
1225	Roseibacterium elongatum DSM 19469	Alphaproteobacteria	3.55511	65.7	GCA_000590925.1_ASM59092v1_protein.faa	3448
1226	Hafnia alvei FB1	Gammaproteobacteria	4.71272	49	GCA_000597785.2_ASM59778v2_protein.faa	4063
1227	Escherichia coli	Gammaproteobacteria	4.75863	51.1	GCA_000597845.1_ASM59784v1_protein.faa	4526
1228	Klebsiella pneumoniae 30684/NJST258_2	Gammaproteobacteria	5.41722	57.4316	GCA_000597905.1_ASM59790v1_protein.faa	5591
1229	Yersinia enterocolitica LC20	Gammaproteobacteria	4.90001	48.0504	GCA_000597945.1_ASM59794v1_protein.faa	5498
1230	Klebsiella pneumoniae 30660/NJST258_1	Gammaproteobacteria	5.54094	57.146	GCA_000598005.1_ASM59800v1_protein.faa	5799
1231	Escherichia coli	Gammaproteobacteria	4.80798	51	GCA_000599625.1_ASM59962v1_protein.faa	4562
1232	Escherichia coli	Gammaproteobacteria	4.87568	51	GCA_000599645.1_ASM59964v1_protein.faa	4607
1233	Escherichia coli	Gammaproteobacteria	5.05451	50.7	GCA_000599665.1_ASM59966v1_protein.faa	4631
1234	Escherichia coli	Gammaproteobacteria	4.99891	50.7	GCA_000599685.1_ASM59968v1_protein.faa	4560
1235	Escherichia coli	Gammaproteobacteria	5.09044	50.8	GCA_000599705.1_ASM59970v1_protein.faa	4572
1236	Gilliamella apicola	Gammaproteobacteria	3.13941	33.6	GCA_000599985.1_ASM59998v1_protein.faa	2803
1237	Snodgrassella alvi wkB2	Betaproteobacteria	2.52798	41.3	GCA_000600005.1_ASM60000v1_protein.faa	2299
1238	Helicobacter pylori oki102	delta/epsilon subdivisions	1.63321	38.8	GCA_000600045.1_ASM60004v1_protein.faa	1478
1239	Brucella suis bv. 1 str. S2	Alphaproteobacteria	3.31528	57.2364	GCA_000600055.1_ASM60005v1_protein.faa	3230
1240	Helicobacter pylori oki112	delta/epsilon subdivisions	1.63793	38.8	GCA_000600085.1_ASM60008v1_protein.faa	1477
1241	Helicobacter pylori oki128	delta/epsilon subdivisions	1.55383	39	GCA_000600125.1_ASM60012v1_protein.faa	1393
1242	Helicobacter pylori oki154	delta/epsilon subdivisions	1.5997	38.8	GCA_000600145.1_ASM60014v1_protein.faa	1439
1243	Helicobacter pylori oki422	delta/epsilon subdivisions	1.63485	38.8	GCA_000600165.1_ASM60016v1_protein.faa	1468
1244	Helicobacter pylori oki673	delta/epsilon subdivisions	1.59506	38.8	GCA_000600185.1_ASM60018v1_protein.faa	1437
1245	Helicobacter pylori oki828	delta/epsilon subdivisions	1.60034	38.8	GCA_000600205.1_ASM60020v1_protein.faa	1445
1246	Helicobacter pylori oki898	delta/epsilon subdivisions	1.63488	38.8	GCA_000600225.1_ASM60022v1_protein.faa	1488
1247	Aggregatibacter actinomycetemcomitans HK1651	Gammaproteobacteria	2.1055	44.4	GCA_000604045.1_ASM60404v1_protein.faa	2327
1248	Pandoraea pnomenusa	Betaproteobacteria	5.37892	64.8	GCA_000604065.2_ASM60406v2_protein.faa	4560
1249	Aeromonas hydrophila YL17	Gammaproteobacteria	4.79628	61.6	GCA_000612075.2_ASM61207v2_protein.faa	4078
1250	Salmonella enterica subsp. enterica serovar Enteritidis	Gammaproteobacteria	4.7383	52.1975	GCA_000612325.1_ASM61232v1_protein.faa	4312
1251	Bordetella holmesii ATCC 51541	Betaproteobacteria	3.69967	62.7	GCA_000612485.1_ASM61248v1_protein.faa	3912
1252	Castellaniella defragrans 65Phen	Betaproteobacteria	3.95282	68.9	GCA_000612685.1_scf7180000000004_protein.faa	3616
1253	Bartonella henselae	Alphaproteobacteria	1.9755	38.1	GCA_000612765.1_PRJEB5998_assembly_1_protein.faa	1668
1254	Bartonella henselae	Alphaproteobacteria	1.90538	38.2	GCA_000612965.1_PRJEB4971_assembly_1_protein.faa	1602
1255	Salmonella enterica subsp. enterica serovar Enteritidis str. EC20121175	Gammaproteobacteria	4.67995	52.2	GCA_000623055.2_ASM62305v2_protein.faa	4367
1257	Salmonella enterica subsp. enterica serovar Enteritidis str. EC20110223	Gammaproteobacteria	4.77158	52.2	GCA_000623175.1_ASM62317v1_protein.faa	4429
1258	Salmonella enterica subsp. enterica serovar Enteritidis str. EC20120005	Gammaproteobacteria	4.67929	52.2	GCA_000623195.2_ASM62319v2_protein.faa	4370
1259	Salmonella enterica subsp. enterica serovar Enteritidis str. EC20110361	Gammaproteobacteria	4.68291	52.2	GCA_000623275.1_ASM62327v1_protein.faa	4327
1260	Salmonella enterica subsp. enterica serovar Enteritidis str. EC20110360	Gammaproteobacteria	4.67862	52.2	GCA_000623295.1_ASM62329v1_protein.faa	4326
1261	Salmonella enterica subsp. enterica serovar Enteritidis str. EC20110359	Gammaproteobacteria	4.71147	52.2	GCA_000623315.1_ASM62331v1_protein.faa	4371
1262	Salmonella enterica subsp. enterica serovar Enteritidis str. EC20110358	Gammaproteobacteria	4.67869	52.2	GCA_000623335.1_ASM62333v1_protein.faa	4333
1263	Salmonella enterica subsp. enterica serovar Enteritidis str. EC20110357	Gammaproteobacteria	4.67842	52.2	GCA_000623355.1_ASM62335v1_protein.faa	4333
1264	Salmonella enterica subsp. enterica serovar Enteritidis str. EC20110356	Gammaproteobacteria	4.68281	52.2	GCA_000623375.1_ASM62337v1_protein.faa	4336
1265	Salmonella enterica subsp. enterica serovar Enteritidis str. EC20120916	Gammaproteobacteria	4.80799	52.1	GCA_000624155.1_ASM62415v1_protein.faa	4492
1266	Salmonella enterica subsp. enterica serovar Enteritidis str. EC20120002	Gammaproteobacteria	4.67942	52.2	GCA_000624395.2_ASM62439v2_protein.faa	4373
1267	Salmonella enterica subsp. enterica serovar Enteritidis str. EC20100103	Gammaproteobacteria	4.73538	52.2	GCA_000626115.1_ASM62611v1_protein.faa	4402
1268	Salmonella enterica subsp. enterica serovar Enteritidis str. EC20090884	Gammaproteobacteria	4.76045	52.1	GCA_000626135.1_ASM62613v1_protein.faa	4441
1269	Salmonella enterica subsp. enterica serovar Enteritidis str. EC20090531	Gammaproteobacteria	4.73489	52.2	GCA_000626155.1_ASM62615v1_protein.faa	4402
1270	Salmonella enterica subsp. enterica serovar Enteritidis str. EC20110354	Gammaproteobacteria	4.71116	52.2	GCA_000626175.1_ASM62617v1_protein.faa	4366
1271	Salmonella enterica subsp. enterica serovar Enteritidis str. EC20120008	Gammaproteobacteria	4.71192	52.2	GCA_000626195.1_ASM62619v1_protein.faa	4346
1272	Salmonella enterica subsp. enterica serovar Enteritidis str. EC20100101	Gammaproteobacteria	4.65416	52.2	GCA_000626215.1_ASM62621v1_protein.faa	4303
1273	Salmonella enterica subsp. enterica serovar Enteritidis str. EC20110221	Gammaproteobacteria	4.70903	52.2	GCA_000626235.1_ASM62623v1_protein.faa	4372
1274	Salmonella enterica subsp. enterica serovar Enteritidis str. EC20090698	Gammaproteobacteria	4.681	52.2	GCA_000626255.1_ASM62625v1_protein.faa	4332
1275	Salmonella enterica subsp. enterica serovar Enteritidis str. EC20090641	Gammaproteobacteria	4.71231	52.2	GCA_000626275.2_ASM62627v2_protein.faa	4409
1276	Salmonella enterica subsp. enterica serovar Enteritidis str. EC20110355	Gammaproteobacteria	4.68184	52.2	GCA_000626295.1_ASM62629v1_protein.faa	4334
1277	Salmonella enterica subsp. enterica serovar Enteritidis str. EC20110353	Gammaproteobacteria	4.71045	52.1	GCA_000626315.1_ASM62631v1_protein.faa	3934
1278	Salmonella enterica subsp. enterica serovar Enteritidis str. EC20111175	Gammaproteobacteria	4.67981	52.2	GCA_000626335.1_ASM62633v1_protein.faa	4328
1279	Salmonella enterica subsp. enterica serovar Enteritidis str. EC20111174	Gammaproteobacteria	4.6838	52.2	GCA_000626355.1_ASM62635v1_protein.faa	4330
1280	Salmonella enterica subsp. enterica serovar Enteritidis str. EC20111095	Gammaproteobacteria	4.67995	52.2	GCA_000626375.1_ASM62637v1_protein.faa	4330
1282	Salmonella enterica subsp. enterica serovar Enteritidis str. EC20120929	Gammaproteobacteria	4.62351	52.2	GCA_000626415.1_ASM62641v1_protein.faa	4184
1286	Salmonella enterica subsp. enterica serovar Enteritidis str. SA20094301	Gammaproteobacteria	4.6646	52.1	GCA_000626535.1_ASM62653v1_protein.faa	4297
1287	Neisseria meningitidis	Betaproteobacteria	2.18802	51.8	GCA_000626595.1_ASM62659v1_protein.faa	2461
1288	Enterobacter asburiae L1	Gammaproteobacteria	4.56191	56.1	GCA_000632395.1_ASM63239v1_protein.faa	4143
1289	Klebsiella oxytoca HKOPL1	Gammaproteobacteria	5.91441	55.9	GCA_000632415.1_ASM63241v1_protein.faa	5389
1290	Campylobacter jejuni subsp. jejuni R14	delta/epsilon subdivisions	1.79586	30.4	GCA_000632435.1_ASM63243v1_protein.faa	1824
1291	Azospirillum brasilense	Alphaproteobacteria	7.39128	68.5351	GCA_000632475.2_ASM63247v2_protein.faa	6311
1292	Dyella jiangningensis	Gammaproteobacteria	5.39699	64.2	GCA_000632805.1_ASM63280v1_protein.faa	4666
1293	Ehrlichia chaffeensis str. Heartland	Alphaproteobacteria	1.17272	30.1	GCA_000632815.1_ASM63281v1_protein.faa	970
1294	Ehrlichia sp. HF	Alphaproteobacteria	1.1489	29.6	GCA_000632845.1_ASM63284v1_protein.faa	946
1295	Ehrlichia chaffeensis str. Jax	Alphaproteobacteria	1.17689	30.1	GCA_000632865.1_ASM63286v1_protein.faa	989
1296	Ehrlichia chaffeensis str. Liberty	Alphaproteobacteria	1.1762	30.1	GCA_000632885.1_ASM63288v1_protein.faa	989
1297	Ehrlichia chaffeensis str. Osceola	Alphaproteobacteria	1.1752	30.1	GCA_000632905.1_ASM63290v1_protein.faa	988
1298	Ehrlichia chaffeensis str. Saint Vincent	Alphaproteobacteria	1.17388	30.1	GCA_000632925.1_ASM63292v1_protein.faa	973
1299	Ehrlichia chaffeensis str. Wakulla	Alphaproteobacteria	1.17436	30.1	GCA_000632945.1_ASM63294v1_protein.faa	980
1300	Ehrlichia chaffeensis str. West Paces	Alphaproteobacteria	1.17094	30.1	GCA_000632965.1_ASM63296v1_protein.faa	962
1301	Neorickettsia helminthoeca str. Oregon	Alphaproteobacteria	0.884232	41.7	GCA_000632985.1_ASM63298v1_protein.faa	868
1302	Aeromonas hydrophila AL09-71	Gammaproteobacteria	5.02386	60.8	GCA_000633175.1_ASM63317v1_protein.faa	4297
1303	Aeromonas hydrophila pc104A	Gammaproteobacteria	5.02383	60.8	GCA_000635955.1_ASM63595v1_protein.faa	4300
1304	Salmonella enterica subsp. enterica serovar Typhimurium	Gammaproteobacteria	5.02536	52.1164	GCA_000636135.1_ASM63613v1_protein.faa	4548
1305	Citrobacter freundii CFNIH1	Gammaproteobacteria	5.37133	52.2253	GCA_000648515.1_ASM64851v1_protein.faa	4961
1306	Pseudomonas syringae pv. actinidiae ICMP 18884	Gammaproteobacteria	6.65471	58.3732	GCA_000648735.2_ASM64873v2_protein.faa	5766
1307	Pseudomonas stutzeri	Gammaproteobacteria	4.8334	62.2064	GCA_000661915.1_ASM66191v1_protein.faa	4371
1308	Escherichia coli O145:H28 str. RM12761	Gammaproteobacteria	5.55901	50.5948	GCA_000662395.1_ASM66239v1_protein.faa	5493
1309	Escherichia coli O145:H28 str. RM12581	Gammaproteobacteria	5.73729	50.6743	GCA_000671295.1_ASM67129v1_protein.faa	5769
1310	Helicobacter pylori J166	delta/epsilon subdivisions	1.65056	38.9	GCA_000685625.1_ASM68562v1_protein.faa	1454
1311	Helicobacter pylori	delta/epsilon subdivisions	1.60423	39	GCA_000685665.1_ASM68566v1_protein.faa	1434
1312	Helicobacter pylori	delta/epsilon subdivisions	1.65906	38.9	GCA_000685705.1_ASM68570v1_protein.faa	1493
1313	Helicobacter pylori	delta/epsilon subdivisions	1.60421	39	GCA_000685745.1_ASM68574v1_protein.faa	1433
1314	Bartonella tribocorum	Alphaproteobacteria	2.63118	38.7661	GCA_000689355.1_PRJEB5999_assembly_1_protein.faa	2295
1315	Pseudomonas knackmussii B13	Gammaproteobacteria	6.16291	65.6	GCA_000689415.1_PKB13_protein.faa	5750
1316	Pseudomonas putida	Gammaproteobacteria	6.48406	62.5	GCA_000691565.1_ASM69156v1_protein.faa	5861
1317	Brucella canis	Alphaproteobacteria	3.31032	57.2364	GCA_000691585.1_ASM69158v1_protein.faa	2950
1318	Bdellovibrio bacteriovorus	delta/epsilon subdivisions	3.83043	50.7	GCA_000691605.1_ASM69160v1_protein.faa	3589
1319	Acinetobacter baumannii	Gammaproteobacteria	3.85165	39	GCA_000695855.2_ASM69585v2_protein.faa	3556
1320	Klebsiella pneumoniae subsp. pneumoniae KPNIH27	Gammaproteobacteria	6.13244	56.7058	GCA_000695935.1_ASM69593v1_protein.faa	5699
1321	Serratia sp. FS14	Gammaproteobacteria	5.24988	59.5	GCA_000695995.1_ASM69599v1_protein.faa	4761
1322	Pectobacterium atrosepticum	Gammaproteobacteria	5.00493	51.1	GCA_000696465.1_ASM69646v1_protein.faa	4254
1323	Halomonas campaniensis	Gammaproteobacteria	4.07405	52.6	GCA_000696485.1_ASM69648v1_protein.faa	3552
1324	Brucella suis bv. 2	Alphaproteobacteria	3.32477	57.1841	GCA_000698245.1_ASM69824v1_protein.faa	3370
1325	Brucella suis bv. 2	Alphaproteobacteria	3.32504	57.1841	GCA_000698285.1_ASM69828v1_protein.faa	3359
1326	Brucella suis bv. 2	Alphaproteobacteria	3.32897	57.1842	GCA_000698325.1_ASM69832v1_protein.faa	3372
1327	Brucella suis bv. 2	Alphaproteobacteria	3.32846	57.1842	GCA_000698345.1_ASM69834v1_protein.faa	3374
1328	Haemophilus influenzae CGSHiCZ412602	Gammaproteobacteria	1.8118	38.1	GCA_000698365.1_ASM69836v1_protein.faa	1723
1329	Xylella fastidiosa subsp. sandyi Ann-1	Gammaproteobacteria	2.78091	52.0717	GCA_000698805.1_ASM69880v1_protein.faa	2639
1330	Xylella fastidiosa MUL0034	Gammaproteobacteria	2.66658	51.9726	GCA_000698825.1_ASM69882v1_protein.faa	2442
1331	Rhizobium etli bv. mimosae str. IE4771	Alphaproteobacteria	7.05741	61.0944	GCA_000698845.1_ASM69884v1_protein.faa	6743
1332	Pseudomonas chlororaphis	Gammaproteobacteria	7.12217	62.6	GCA_000698865.1_ASM69886v1_protein.faa	6179
1333	Brucella suis bv. 2	Alphaproteobacteria	3.32454	57.1841	GCA_000699025.1_ASM69902v1_protein.faa	3363
1334	Candidatus Hodgkinia cicadicola	Alphaproteobacteria	0.150297	46.4	GCA_000699475.1_ASM69947v1_protein.faa	170	X
1335	Burkholderia cepacia JBK9	Betaproteobacteria	8.48121	66.8102	GCA_000701165.2_ASM70116v2_protein.faa	7344
1336	Burkholderia thailandensis USAMRU Malaysia #20	Betaproteobacteria	6.68436	67.6643	GCA_000706745.1_ASM70674v1_protein.faa	5620
1337	Salmonella bongori serovar 48:z41:-- str. RKS3044	Gammaproteobacteria	4.3945	51.4	GCA_000709535.1_ASM70953v1_protein.faa	3940
1338	Escherichia coli Nissle 1917	Gammaproteobacteria	5.4412	50.6	GCA_000714595.1_ASM71459v1_protein.faa	4821
1340	Klebsiella oxytoca KONIH1	Gammaproteobacteria	6.6849	55.6381	GCA_000714655.1_ASM71465v1_protein.faa	6155
1341	Klebsiella pneumoniae subsp. pneumoniae KPNIH24	Gammaproteobacteria	5.73456	57.1176	GCA_000714675.1_ASM71467v1_protein.faa	5344
1342	Salmonella enterica subsp. enterica serovar Typhimurium	Gammaproteobacteria	4.85739	52.2174	GCA_000715155.2_ASM71515v2_protein.faa	4805
1343	Klebsiella pneumoniae subsp. pneumoniae KPR0928	Gammaproteobacteria	5.43679	57.3174	GCA_000717515.1_ASM71751v1_protein.faa	5055
1344	Janthinobacterium agaricidamnosum NBRC 102515 = DSM 9628	Betaproteobacteria	5.949	61.1	GCA_000723165.1_JAG1_protein.faa	5493
1345	Acetobacter pasteurianus 386B	Alphaproteobacteria	3.07865	52.8532	GCA_000723785.1_AP1_protein.faa	2876
1346	Enterobacter cloacae ECNIH2	Gammaproteobacteria	5.50268	54.8216	GCA_000724505.1_ASM72450v1_protein.faa	5091
1347	Klebsiella oxytoca	Gammaproteobacteria	6.31138	55.85	GCA_000724525.1_ASM72452v1_protein.faa	5634
1348	Escherichia coli B7A	Gammaproteobacteria	5.23044	50.7206	GCA_000725265.1_ASM72526v1_protein.faa	5384
1349	Escherichia coli KLY	Gammaproteobacteria	4.71854	50.7	GCA_000725305.1_ASM72530v1_protein.faa	4245
1350	Dyella japonica A8	Gammaproteobacteria	4.83118	65	GCA_000725385.1_ASM72538v1_protein.faa	3811
1351	endosymbiont of Acanthamoeba sp. UWC8	Alphaproteobacteria	1.61528	34.8	GCA_000730245.1_ASM73024v1_protein.faa	1519	X
1352	Escherichia coli O157:H7 str. SS17	Gammaproteobacteria	5.65594	50.385	GCA_000730345.1_ASM73034v1_protein.faa	5592
1353	Alteromonas australica	Gammaproteobacteria	4.30883	44.9	GCA_000730385.1_ASM73038v1_protein.faa	3445
1354	Pseudomonas fluorescens	Gammaproteobacteria	6.06446	60.1	GCA_000730425.1_ASM73042v1_protein.faa	5178
1355	Neorhizobium galegae bv. officinalis bv. officinalis str. HAMBI 1141	Alphaproteobacteria	6.41318	61.258	GCA_000731295.1_RG1141_Ch_pA_pB_protein.faa	6153
1356	Neorhizobium galegae bv. orientalis str. HAMBI 540	Alphaproteobacteria	6.45503	61.248	GCA_000731315.1_RG540_Ch_pA_protein.faa	6170
1357	Escherichia coli O157:H7 str. EDL933	Gammaproteobacteria	5.6394	50.4527	GCA_000732965.1_ASM73296v1_protein.faa	5772
1358	Klebsiella pneumoniae subsp. pneumoniae PittNDM01	Gammaproteobacteria	5.8123	56.7812	GCA_000733255.1_ASM73325v1_protein.faa	5420
1359	Halomonas sp. KO116	Gammaproteobacteria	5.16836	54.2034	GCA_000734975.2_ASM73497v2_protein.faa	4814
1360	Campylobacter iguaniorum	delta/epsilon subdivisions	1.75464	35.7922	GCA_000736415.1_ASM73641v1_protein.faa	1756
1361	Campylobacter jejuni subsp. jejuni	delta/epsilon subdivisions	1.65174	30.5	GCA_000737085.1_ASM73708v1_protein.faa	1616
1362	Sandaracinus amylolyticus	delta/epsilon subdivisions	10.3273	72	GCA_000737325.2_ASM73732v2_protein.faa	8961
1363	Planktomarina temperata RCA23	Alphaproteobacteria	3.28812	53.6	GCA_000738435.1_ASM73843v1_protein.faa	3033
1364	Comamonas testosteroni TK102	Betaproteobacteria	6.0627	61.9	GCA_000739375.1_ASM73937v1_protein.faa	5544
1365	Actinobacillus suis ATCC 33415	Gammaproteobacteria	2.5016	40.2	GCA_000739435.1_ASM73943v1_protein.faa	2246
1366	Klebsiella pneumoniae	Gammaproteobacteria	5.51033	57.2905	GCA_000739495.1_ASM73949v1_protein.faa	5075
1367	Brucella abortus	Alphaproteobacteria	3.2895	57.1706	GCA_000740135.1_ASM74013v1_protein.faa	3111
1368	Brucella abortus	Alphaproteobacteria	3.28852	57.2354	GCA_000740155.1_ASM74015v1_protein.faa	3060
1369	Brucella abortus	Alphaproteobacteria	3.28529	57.2354	GCA_000740175.1_ASM74017v1_protein.faa	3083
1370	Brucella abortus bv. 9 str. C68	Alphaproteobacteria	3.27995	57.2352	GCA_000740195.1_ASM74019v1_protein.faa	3074
1371	Brucella abortus bv. 6 str. 870	Alphaproteobacteria	3.28115	57.2353	GCA_000740215.1_ASM74021v1_protein.faa	3086
1372	Brucella suis	Alphaproteobacteria	3.3197	57.2716	GCA_000740235.1_ASM74023v1_protein.faa	3052
1373	Brucella suis bv. 3 str. 686	Alphaproteobacteria	3.29726	57.2361	GCA_000740255.1_ASM74025v1_protein.faa	3053
1374	Brucella pinnipedialis	Alphaproteobacteria	3.33103	57.2716	GCA_000740275.1_ASM74027v1_protein.faa	3095
1375	Brucella abortus	Alphaproteobacteria	3.28031	57.2352	GCA_000740295.1_ASM74029v1_protein.faa	3077
1376	Brucella abortus	Alphaproteobacteria	3.28816	57.2354	GCA_000740315.1_ASM74031v1_protein.faa	3063
1377	Brucella canis	Alphaproteobacteria	3.31275	57.2364	GCA_000740335.1_ASM74033v1_protein.faa	3079
1378	Brucella melitensis bv. 3 str. Ether	Alphaproteobacteria	3.31073	57.2359	GCA_000740355.1_ASM74035v1_protein.faa	3090
1379	Brucella abortus bv. 2 str. 86/8/59	Alphaproteobacteria	3.28613	57.2354	GCA_000740375.1_ASM74037v1_protein.faa	3104
1380	Brucella melitensis bv. 1 str. 16M	Alphaproteobacteria	3.29478	57.2357	GCA_000740415.1_ASM74041v1_protein.faa	3110
1381	Brucella suis	Alphaproteobacteria	3.31386	57.2426	GCA_000740435.1_ASM74043v1_protein.faa	3077
1382	Moraxella catarrhalis	Gammaproteobacteria	1.94157	41.5	GCA_000740455.1_ASM74045v1_protein.faa	1711
1383	Pectobacterium atrosepticum	Gammaproteobacteria	5.02425	51.0735	GCA_000740965.1_ASM74096v1_protein.faa	4396
1384	Haemophilus parasuis	Gammaproteobacteria	2.26593	40	GCA_000740985.1_ASM74098v1_protein.faa	1979
1385	Klebsiella pneumoniae subsp. pneumoniae	Gammaproteobacteria	5.37483	57.4	GCA_000742755.1_ASM74275v1_protein.faa	5081
1386	Haemophilus parasuis	Gammaproteobacteria	2.28088	40	GCA_000742795.1_ASM74279v1_protein.faa	1997
1387	Salmonella enterica subsp. enterica serovar Choleraesuis	Gammaproteobacteria	4.75159	52.2	GCA_000742815.1_ASM74281v1_protein.faa	4232
1388	Candidatus Paracaedibacter acanthamoebae	Alphaproteobacteria	2.48511	40.9697	GCA_000742835.1_ASM74283v1_protein.faa	1826
1389	Ochrobactrum anthropi	Alphaproteobacteria	4.90116	56.0831	GCA_000742955.1_ASM74295v1_protein.faa	4621
1390	Candidatus Caedibacter acanthamoebae	Alphaproteobacteria	2.17577	37.9185	GCA_000743035.1_ASM74303v1_protein.faa	1683
1391	Salmonella enterica subsp. enterica serovar Typhimurium	Gammaproteobacteria	4.83176	52.1085	GCA_000743055.1_ASM74305v1_protein.faa	4361
1392	Escherichia coli ATCC 25922	Gammaproteobacteria	5.20344	50.3906	GCA_000743255.1_ASM74325v1_protein.faa	4808
1393	Basilea psittacipulmonis DSM 24701	Betaproteobacteria	1.95907	40.3	GCA_000743945.1_ASM74394v1_protein.faa	1454
1394	Shigella flexneri 2003036	Gammaproteobacteria	4.59581	50.9	GCA_000743955.1_ASM74395v1_protein.faa	4891
1395	Shigella flexneri Shi06HN006	Gammaproteobacteria	4.6209	50.9	GCA_000743995.1_ASM74399v1_protein.faa	4941
1396	Pseudomonas alkylphenolia	Gammaproteobacteria	5.76462	60.6	GCA_000746525.1_ASM74652v1_protein.faa	5177
1397	Rickettsiales bacterium Ac37b	Alphaproteobacteria	1.91756	30.7953	GCA_000746585.2_ASM74658v2_protein.faa	1780
1398	Acinetobacter baumannii	Gammaproteobacteria	3.80332	39.2	GCA_000746605.1_ASM74660v1_protein.faa	3456
1399	Acinetobacter baumannii	Gammaproteobacteria	4.33579	39	GCA_000746645.1_ASM74664v1_protein.faa	4132
1400	Vibrio vulnificus	Gammaproteobacteria	5.12735	46.7044	GCA_000746665.1_ASM74666v1_protein.faa	4512
1401	Sinorhizobium meliloti	Alphaproteobacteria	6.73341	62.2727	GCA_000747295.1_ASM74729v1_protein.faa	6136
1402	Serratia sp. SCBI	Gammaproteobacteria	5.1019	59.6381	GCA_000747565.1_ASM74756v1_protein.faa	4672
1403	Salmonella enterica subsp. enterica serovar Enteritidis	Gammaproteobacteria	4.71094	52.2	GCA_000750215.1_ASM75021v1_protein.faa	4273
1404	Enterobacter cloacae ECNIH3	Gammaproteobacteria	5.06139	54.5891	GCA_000750225.1_ASM75022v1_protein.faa	4559
1405	Salmonella enterica subsp. enterica serovar Enteritidis	Gammaproteobacteria	4.66728	52.2	GCA_000750255.1_ASM75025v1_protein.faa	4235
1406	Enterobacter cloacae ECR091	Gammaproteobacteria	4.95989	54.7421	GCA_000750275.1_ASM75027v1_protein.faa	4451
1407	Salmonella enterica subsp. enterica serovar Enteritidis	Gammaproteobacteria	4.67126	52.1	GCA_000750295.1_ASM75029v1_protein.faa	4212
1408	Yersinia pseudotuberculosis	Gammaproteobacteria	4.80659	47.6	GCA_000750315.1_ASM75031v1_protein.faa	4113
1409	Salmonella enterica subsp. enterica serovar Enteritidis	Gammaproteobacteria	4.70989	52.2	GCA_000750335.1_ASM75033v1_protein.faa	4277
1410	Salmonella enterica subsp. enterica serovar Enteritidis	Gammaproteobacteria	4.70274	52.2	GCA_000750375.1_ASM75037v1_protein.faa	4373
1411	Salmonella enterica subsp. enterica serovar Enteritidis	Gammaproteobacteria	4.67913	52.2	GCA_000750395.2_ASM75039v2_protein.faa	4363
1412	Salmonella enterica subsp. enterica serovar Enteritidis	Gammaproteobacteria	4.67913	52.2	GCA_000750415.2_ASM75041v2_protein.faa	4365
1413	Salmonella enterica subsp. enterica serovar Enteritidis	Gammaproteobacteria	4.67838	52.2	GCA_000750435.1_ASM75043v1_protein.faa	4362
1414	Salmonella enterica subsp. enterica serovar Enteritidis	Gammaproteobacteria	4.67857	52.2	GCA_000750455.1_ASM75045v1_protein.faa	4365
1415	Salmonella enterica subsp. enterica serovar Enteritidis	Gammaproteobacteria	4.67891	52.2	GCA_000750475.1_ASM75047v1_protein.faa	4367
1416	Salmonella enterica subsp. enterica serovar Enteritidis	Gammaproteobacteria	4.67762	52.2	GCA_000750495.1_ASM75049v1_protein.faa	4318
1417	Escherichia coli BW25113	Gammaproteobacteria	4.63147	50.8	GCA_000750555.1_ASM75055v1_protein.faa	4131
1418	Candidatus Baumannia cicadellinicola	Gammaproteobacteria	0.759425	39	GCA_000754265.1_ASM75426v1_protein.faa	689	X
1419	Pasteurella multocida	Gammaproteobacteria	2.27184	40.4	GCA_000754275.1_ASM75427v1_protein.faa	2041
1420	Providencia stuartii	Gammaproteobacteria	4.33482	41.5147	GCA_000754345.1_ASM75434v1_protein.faa	3881
1421	Salmonella enterica subsp. enterica serovar Enteritidis	Gammaproteobacteria	4.7383	52.1975	GCA_000754375.1_ASM75437v1_protein.faa	4399
1422	Brucella suis	Alphaproteobacteria	3.49328	57.3	GCA_000755085.1_ASM75508v1_protein.faa	3124
1424	Burkholderia cenocepacia	Betaproteobacteria	8.04525	66.9679	GCA_000755725.1_ASM75572v1_protein.faa	7066
1425	Burkholderia pseudomallei	Betaproteobacteria	7.44216	67.891	GCA_000755765.1_ASM75576v1_protein.faa	6117
1426	Burkholderia mallei	Betaproteobacteria	5.83554	68.5188	GCA_000755785.1_ASM75578v1_protein.faa	4995
1427	Burkholderia cepacia	Betaproteobacteria	8.14711	67.0601	GCA_000755805.1_ASM75580v1_protein.faa	7323
1428	Burkholderia pseudomallei	Betaproteobacteria	7.2727	68.0652	GCA_000755825.1_ASM75582v1_protein.faa	5915
1429	Burkholderia mallei	Betaproteobacteria	5.64777	68.4661	GCA_000755845.1_ASM75584v1_protein.faa	4822
1430	Burkholderia mallei	Betaproteobacteria	5.62529	68.4977	GCA_000755865.1_ASM75586v1_protein.faa	4845
1431	Burkholderia mallei	Betaproteobacteria	5.63023	68.4979	GCA_000755885.1_ASM75588v1_protein.faa	4850
1432	Burkholderia pseudomallei HBPUB10303a	Betaproteobacteria	7.17818	68.178	GCA_000755905.1_ASM75590v1_protein.faa	5822
1433	Burkholderia pseudomallei HBPUB10134a	Betaproteobacteria	7.2184	68.1217	GCA_000755925.1_ASM75592v1_protein.faa	5846
1434	Burkholderia pseudomallei MSHR5858	Betaproteobacteria	7.07213	68.278	GCA_000755945.1_ASM75594v1_protein.faa	5760
1435	Burkholderia pseudomallei MSHR5848	Betaproteobacteria	7.29043	68.0776	GCA_000755965.1_ASM75596v1_protein.faa	5975
1436	Burkholderia oklahomensis	Betaproteobacteria	7.31367	66.9427	GCA_000755985.1_ASM75598v1_protein.faa	6264
1437	Burkholderia multivorans	Betaproteobacteria	7.28187	66.6044	GCA_000756005.1_ASM75600v1_protein.faa	6501
1438	Burkholderia mallei	Betaproteobacteria	5.87493	68.5161	GCA_000756025.2_ASM75602v2_protein.faa	4957
1439	Burkholderia xenovorans LB400	Betaproteobacteria	9.70295	62.6331	GCA_000756045.1_ASM75604v1_protein.faa	8631
1440	Burkholderia pseudomallei MSHR5855	Betaproteobacteria	7.2978	68.0218	GCA_000756065.1_ASM75606v1_protein.faa	5981
1441	Burkholderia pseudomallei	Betaproteobacteria	7.23139	68.1604	GCA_000756085.1_ASM75608v1_protein.faa	5946
1442	Burkholderia pseudomallei	Betaproteobacteria	7.0854	68.2625	GCA_000756125.1_ASM75612v1_protein.faa	5748
1443	Burkholderia pseudomallei	Betaproteobacteria	7.08643	68.2627	GCA_000756145.1_ASM75614v1_protein.faa	5747
1444	Burkholderia pseudomallei	Betaproteobacteria	7.02795	67.9856	GCA_000756165.1_ASM75616v1_protein.faa	5784
1445	Burkholderia pseudomallei 576	Betaproteobacteria	7.2666	68.034	GCA_000756185.1_ASM75618v1_protein.faa	5928
1446	Piscirickettsia salmonis	Gammaproteobacteria	3.50968	39.6192	GCA_000756415.3_ASM75641v3_protein.faa	3570
1447	Piscirickettsia salmonis	Gammaproteobacteria	3.24567	39.7308	GCA_000756435.3_ASM75643v3_protein.faa	3291
1448	Salmonella enterica subsp. arizonae serovar 62:z36:- str. RKS2983	Gammaproteobacteria	4.57485	51.5	GCA_000756465.1_ASM75646v1_protein.faa	4188
1449	Pseudomonas sp. 20_BN	Gammaproteobacteria	3.67376	61.2	GCA_000756775.2_PRJEB6478_assembly_1_protein.faa	3414
1450	Burkholderia pseudomallei	Betaproteobacteria	7.20236	68.1791	GCA_000757015.2_ASM75701v2_protein.faa	5861
1451	Burkholderia pseudomallei Pasteur 52237	Betaproteobacteria	7.32532	68.0043	GCA_000757035.2_ASM75703v2_protein.faa	5999
1452	Pluralibacter gergoviae	Gammaproteobacteria	5.48968	59.1	GCA_000757785.1_ASM75778v1_protein.faa	4692
1453	Methylobacterium oryzae CBMB20	Alphaproteobacteria	6.28663	69.8	GCA_000757795.1_ASM75779v1_protein.faa	6274
1454	Cedecea neteri	Gammaproteobacteria	4.87644	55.1	GCA_000757825.1_ASM75782v1_protein.faa	4318
1455	Achromobacter xylosoxidans C54	Betaproteobacteria	6.13106	68	GCA_000758265.1_ASM75826v1_protein.faa	5281
1456	Cedecea neteri	Gammaproteobacteria	4.96544	54.4	GCA_000758305.1_ASM75830v1_protein.faa	4423
1457	Cedecea neteri	Gammaproteobacteria	4.65931	54.8	GCA_000758325.1_ASM75832v1_protein.faa	4141
1458	Cedecea neteri	Gammaproteobacteria	5.05287	56.9	GCA_000758345.1_ASM75834v1_protein.faa	4155
1459	Pantoea rwandensis	Gammaproteobacteria	4.32761	53.9	GCA_000759475.1_ASM75947v1_protein.faa	3795
1460	Campylobacter fetus subsp. fetus 04/554	delta/epsilon subdivisions	1.82663	33.1405	GCA_000759485.1_ASM75948v1_protein.faa	1715
1461	Campylobacter fetus subsp. venerealis 97/608	delta/epsilon subdivisions	2.00042	33.1912	GCA_000759515.1_ASM75951v1_protein.faa	1939
1462	Pseudomonas cremoricolorata	Gammaproteobacteria	4.7804	63.2	GCA_000759535.1_ASM75953v1_protein.faa	4031
1463	Pseudomonas rhizosphaerae	Gammaproteobacteria	4.68863	62	GCA_000761155.1_ASM76115v1_protein.faa	3893
1464	Acinetobacter baumannii	Gammaproteobacteria	3.87577	39.1	GCA_000761175.1_ASM76117v1_protein.faa	3527
1465	Pseudomonas chlororaphis subsp. aurantiaca	Gammaproteobacteria	6.70206	62.8	GCA_000761195.1_ASM76119v1_protein.faa	5780
1466	Burkholderia mallei NCTC 10247	Betaproteobacteria	5.82766	68.5228	GCA_000762285.1_ASM76228v1_protein.faa	4969
1467	Vibrio coralliilyticus	Gammaproteobacteria	5.73279	45.8007	GCA_000763535.2_ASM76353v2_protein.faa	4909
1468	Sphingomonas taxi	Alphaproteobacteria	4.0619	67.8923	GCA_000764535.1_ASM76453v1_protein.faa	3401
1469	Francisella sp. FSC1006	Gammaproteobacteria	2.01599	32.4	GCA_000764555.1_ASM76455v1_protein.faa	1831
1470	Burkholderia pseudomallei NAU35A-3	Betaproteobacteria	7.20408	68.0804	GCA_000764575.1_ASM76457v1_protein.faa	5844
1471	Burkholderia thailandensis MSMB59	Betaproteobacteria	6.7395	67.6608	GCA_000764595.1_ASM76459v1_protein.faa	5709
1472	Klebsiella pneumoniae	Gammaproteobacteria	5.99074	56.5508	GCA_000764615.1_ASM76461v1_protein.faa	5594
1473	Burkholderia cenocepacia	Betaproteobacteria	6.61242	66.5019	GCA_000764955.1_ASM76495v1_protein.faa	5763
1474	Burkholderia thailandensis E254	Betaproteobacteria	6.67673	67.687	GCA_000765375.1_ASM76537v1_protein.faa	5591
1475	Bordetella holmesii 44057	Betaproteobacteria	3.69714	62.7	GCA_000765395.1_ASM76539v1_protein.faa	3883
1476	Vibrio cholerae	Gammaproteobacteria	4.25802	47.7124	GCA_000765415.1_ASM76541v1_protein.faa	3754
1477	Moraxella catarrhalis	Gammaproteobacteria	1.88797	41.6	GCA_000766665.1_ASM76666v1_protein.faa	1665
1478	Haemophilus influenzae	Gammaproteobacteria	1.8509	38.2	GCA_000767075.1_ASM76707v1_protein.faa	1699
1479	Novosphingobium pentaromativorans US6-1	Alphaproteobacteria	5.45758	63.0142	GCA_000767465.1_ASM76746v1_protein.faa	4641
1480	Pandoraea pnomenusa	Betaproteobacteria	5.38929	64.9	GCA_000767615.2_ASM76761v2_protein.faa	4586
1481	Pectobacterium carotovorum subsp. odoriferum	Gammaproteobacteria	4.93358	51.8	GCA_000769535.1_ASM76953v1_protein.faa	3855
1482	Enterobacter cloacae	Gammaproteobacteria	4.84875	55	GCA_000770155.1_ASM77015v1_protein.faa	4467
1483	Burkholderia pseudomallei MSHR62	Betaproteobacteria	7.22543	68.1653	GCA_000770395.1_ASM77039v1_protein.faa	5891
1484	Burkholderia pseudomallei B03	Betaproteobacteria	7.26476	68.0345	GCA_000770455.1_ASM77045v1_protein.faa	5953
1485	Burkholderia pseudomallei TSV 48	Betaproteobacteria	7.33762	68.0199	GCA_000770495.1_ASM77049v1_protein.faa	6005
1486	Burkholderia pseudomallei K42	Betaproteobacteria	7.29646	67.9824	GCA_000770515.1_ASM77051v1_protein.faa	5983
1487	Burkholderia pseudomallei A79A	Betaproteobacteria	7.27244	68.0346	GCA_000770535.1_ASM77053v1_protein.faa	5961
1488	Burkholderia sp. TSV202	Betaproteobacteria	7.81414	67.5125	GCA_000770565.1_ASM77056v1_protein.faa	6531
1489	Vibrio coralliilyticus	Gammaproteobacteria	6.03782	45.502	GCA_000772065.1_ASM77206v1_protein.faa	5467
1490	Vibrio tubiashii ATCC 19109	Gammaproteobacteria	5.54034	45.0269	GCA_000772105.1_ASM77210v1_protein.faa	4918
1491	Campylobacter jejuni subsp. jejuni F38011	delta/epsilon subdivisions	1.69194	30.5	GCA_000772225.1_ASM77222v1_protein.faa	1684
1492	Klebsiella pneumoniae subsp. pneumoniae	Gammaproteobacteria	5.69522	57.2179	GCA_000775375.1_ASM77537v1_protein.faa	5545
1493	Klebsiella pneumoniae subsp. pneumoniae	Gammaproteobacteria	5.85831	57.007	GCA_000775395.1_ASM77539v1_protein.faa	5741
1494	Klebsiella pneumoniae	Gammaproteobacteria	5.11888	57.6	GCA_000775955.1_ASM77595v1_protein.faa	4881
1495	Enterobacter cloacae	Gammaproteobacteria	4.94644	54.9683	GCA_000784865.1_ASM78486v1_protein.faa	4514
1496	Pantoea sp. PSNIH1	Gammaproteobacteria	4.41068	56.0362	GCA_000784875.3_ASM78487v3_protein.faa	3956
1497	Enterobacter cloacae	Gammaproteobacteria	4.92744	55.0476	GCA_000784905.1_ASM78490v1_protein.faa	4495
1498	Escherichia coli	Gammaproteobacteria	5.55964	50.4351	GCA_000784925.1_ASM78492v1_protein.faa	5322
1499	Klebsiella pneumoniae subsp. pneumoniae	Gammaproteobacteria	5.5206	57.1769	GCA_000784945.1_ASM78494v1_protein.faa	5271
1500	Pantoea sp. PSNIH2	Gammaproteobacteria	4.96734	56.3884	GCA_000784965.1_ASM78496v1_protein.faa	4378
1501	Klebsiella pneumoniae subsp. pneumoniae	Gammaproteobacteria	5.48415	57.2625	GCA_000784985.1_ASM78498v1_protein.faa	5416
1502	Klebsiella pneumoniae subsp. pneumoniae	Gammaproteobacteria	5.47358	57.2555	GCA_000785005.1_ASM78500v1_protein.faa	5246
1503	Vibrio anguillarum	Gammaproteobacteria	4.37383	44.3693	GCA_000786425.1_Vibrio_anguillarum_NB10_serovar_O1_protein.faa	3727
1504	Collimonas arenae	Betaproteobacteria	5.64497	56.0589	GCA_000786695.1_ASM78669v1_protein.faa	5076
1505	Acinetobacter baumannii LAC-4	Gammaproteobacteria	3.96844	38.9863	GCA_000786735.1_ASM78673v1_protein.faa	3806
1506	Pseudoalteromonas sp. OCN003	Gammaproteobacteria	4.81599	39.9648	GCA_000788395.1_ASM78839v1_protein.faa	4003
1507	Escherichia coli ER2796	Gammaproteobacteria	4.55866	50.8	GCA_000800215.1_ASM80021v1_protein.faa	4052
1508	Neisseria meningitidis	Betaproteobacteria	2.19527	51.7	GCA_000800235.1_ASM80023v1_protein.faa	2101
1509	Pseudomonas parafulva	Gammaproteobacteria	5.08762	63.5	GCA_000800255.1_ASM80025v1_protein.faa	4212
1510	Neisseria meningitidis M7124	Betaproteobacteria	2.17948	51.7	GCA_000800275.1_ASM80027v1_protein.faa	2071
1511	Neisseria meningitidis	Betaproteobacteria	2.19667	51.6	GCA_000800315.1_ASM80031v1_protein.faa	2064
1512	Neisseria meningitidis	Betaproteobacteria	2.19922	51.6	GCA_000800355.1_ASM80035v1_protein.faa	2082
1513	Neisseria meningitidis	Betaproteobacteria	2.18323	51.7	GCA_000800415.1_ASM80041v1_protein.faa	2025
1514	Edwardsiella sp. EA181011	Gammaproteobacteria	3.93417	59.1	GCA_000800725.2_ASM80072v2_protein.faa	3122
1515	Escherichia coli K-12	Gammaproteobacteria	4.55866	50.8	GCA_000800765.1_ASM80076v1_protein.faa	4051
1516	Escherichia coli RS218	Gammaproteobacteria	5.20187	50.6088	GCA_000800845.2_ASM80084v2_protein.faa	4658
1517	Actinobacillus equuli subsp. equuli	Gammaproteobacteria	2.43153	40.3	GCA_000801145.1_ASM80114v1_protein.faa	2171
1518	Escherichia coli	Gammaproteobacteria	4.99595	50.7528	GCA_000801165.1_ASM80116v1_protein.faa	4544
1519	Escherichia coli	Gammaproteobacteria	5.04591	50.6616	GCA_000801185.2_ASM80118v2_protein.faa	4789
1520	Escherichia coli str. K-12 substr. MG1655	Gammaproteobacteria	4.63683	50.8	GCA_000801205.1_ASM80120v1_protein.faa	4391
1521	Vibrio nigripulchritudo	Gammaproteobacteria	6.32216	45.76	GCA_000801275.1_ASM80127v1_protein.faa	5574
1522	endosymbiont of unidentified scaly snail isolate Monju	Gammaproteobacteria	2.59776	65.1	GCA_000801295.1_ASM80129v1_protein.faa	2249	X
1523	Enterobacter sp. E20	Gammaproteobacteria	4.76311	55.7	GCA_000801755.2_ASM80175v2_protein.faa	4289
1524	Sphingopyxis fribergensis	Alphaproteobacteria	5.20217	63.7957	GCA_000803645.1_ASM80364v1_protein.faa	4824
1525	Escherichia coli O157:H7 str. SS52	Gammaproteobacteria	5.58343	50.4559	GCA_000803705.1_ASM80370v1_protein.faa	5745
1526	Frischella perrara	Gammaproteobacteria	2.69235	34.1	GCA_000807275.1_ASM80727v1_protein.faa	2272
1527	Bradyrhizobium japonicum	Alphaproteobacteria	9.22421	63.7	GCA_000807315.1_ASM80731v1_protein.faa	8233
1528	Campylobacter jejuni subsp. jejuni	delta/epsilon subdivisions	1.71236	30.5	GCA_000807355.1_ASM80735v1_protein.faa	1824
1529	Klebsiella pneumoniae	Gammaproteobacteria	5.6208	57.2065	GCA_000807395.3_ASM80739v3_protein.faa	5495
1530	Enterobacter cloacae	Gammaproteobacteria	5.16099	55.0167	GCA_000807405.4_ASM80740v4_protein.faa	4821
1531	Enterobacter asburiae	Gammaproteobacteria	5.2769	55.6738	GCA_000807415.4_ASM80741v4_protein.faa	4755
1532	Enterobacter cloacae	Gammaproteobacteria	5.30352	55.4399	GCA_000807425.4_ASM80742v4_protein.faa	4986
1533	Burkholderia thailandensis	Betaproteobacteria	6.72912	67.6527	GCA_000808035.2_ASM80803v2_protein.faa	5757
1534	Bordetella pertussis 137	Betaproteobacteria	4.13459	67.7	GCA_000812165.1_ASM81216v1_protein.faa	3462
1535	Klebsiella variicola	Gammaproteobacteria	5.71843	57.072	GCA_000812205.1_ASM81220v1_protein.faa	5172
1536	Escherichia coli APEC IMT5155	Gammaproteobacteria	5.12606	50.565	GCA_000813165.1_ASM81316v1_protein.faa	5020
1537	Klebsiella pneumoniae HK787	Gammaproteobacteria	5.32939	57.5	GCA_000813205.1_ASM81320v1_protein.faa	5017
1538	Enterobacter cloacae	Gammaproteobacteria	5.20925	54.914	GCA_000814125.3_ASM81412v3_protein.faa	4806
1539	Escherichia coli	Gammaproteobacteria	5.1065	50.9086	GCA_000814145.2_ASM81414v2_protein.faa	4906
1540	Acinetobacter nosocomialis	Gammaproteobacteria	4.06175	38.7533	GCA_000814165.3_ASM81416v3_protein.faa	3672
1541	Enterobacter cloacae	Gammaproteobacteria	5.06373	54.8409	GCA_000814205.1_ASM81420v1_protein.faa	4633
1542	Enterobacter cloacae	Gammaproteobacteria	5.05615	55.0886	GCA_000814225.1_ASM81422v1_protein.faa	4670
1543	Campylobacter fetus subsp. testudinum	delta/epsilon subdivisions	1.77639	33.1	GCA_000814265.1_ASM81426v1_protein.faa	1652
1544	Klebsiella pneumoniae	Gammaproteobacteria	5.64991	57.2079	GCA_000814305.1_ASM81430v1_protein.faa	5550
1545	Acinetobacter baumannii	Gammaproteobacteria	4.07398	39.1818	GCA_000814345.1_ASM81434v1_protein.faa	3721
1546	Klebsiella pneumoniae subsp. pneumoniae 1158	Gammaproteobacteria	5.34104	57.2	GCA_000814805.1_ASM81480v1_protein.faa	4989
1547	Pandoraea sputorum	Betaproteobacteria	5.75196	62.8	GCA_000814845.1_ASM81484v1_protein.faa	4432
1548	Coxiella endosymbiont of Amblyomma americanum	Gammaproteobacteria	0.656901	34.6	GCA_000815025.1_ASM81502v1_protein.faa	537	X
1549	Pandoraea pulmonicola	Betaproteobacteria	5.86762	64.3	GCA_000815105.1_ASM81510v1_protein.faa	4358
1550	Xanthomonas sacchari	Gammaproteobacteria	5.00611	68.961	GCA_000815185.1_ASM81518v1_protein.faa	3757
1551	Francisella guangzhouensis	Gammaproteobacteria	1.66153	31.994	GCA_000815225.1_ASM81522v1_protein.faa	1423
1552	Dickeya zeae EC1	Gammaproteobacteria	4.53236	53.4	GCA_000816045.1_ASM81604v1_protein.faa	3919
1553	Rhizobium etli bv. phaseoli str. IE4803	Alphaproteobacteria	6.99743	61.096	GCA_000816125.1_ASM81612v1_protein.faa	6599
1554	Neisseria meningitidis LNP21362	Betaproteobacteria	2.13996	51.8	GCA_000816165.1_ASM81616v1_protein.faa	1945
1555	Campylobacter insulaenigrae NCTC 12927	delta/epsilon subdivisions	1.46508	28.2	GCA_000816185.1_ASM81618v1_protein.faa	1441
1556	Campylobacter lari subsp. concheus LMG 11760	delta/epsilon subdivisions	1.5021	29.7	GCA_000816225.1_ASM81622v1_protein.faa	1452
1557	Campylobacter sp. RM16704	delta/epsilon subdivisions	1.55754	28.5	GCA_000816245.1_ASM81624v1_protein.faa	1492
1558	Campylobacter subantarcticus LMG 24374	delta/epsilon subdivisions	1.78254	29.9	GCA_000816265.1_ASM81626v1_protein.faa	1675
1559	Campylobacter subantarcticus LMG 24377	delta/epsilon subdivisions	1.85299	29.8	GCA_000816305.1_ASM81630v1_protein.faa	1771
1560	Campylobacter volucris LMG 24379	delta/epsilon subdivisions	1.51795	28.6	GCA_000816345.1_ASM81634v1_protein.faa	1480
1561	Campylobacter lari NCTC 11845	delta/epsilon subdivisions	1.79151	29.4	GCA_000816365.1_ASM81636v1_protein.faa	1702
1562	Campylobacter lari CCUG 22395	delta/epsilon subdivisions	1.52303	29.9	GCA_000816385.1_ASM81638v1_protein.faa	1481
1563	Campylobacter lari RM16701	delta/epsilon subdivisions	1.51646	29.9	GCA_000816405.1_ASM81640v1_protein.faa	1476
1564	Campylobacter lari RM16712	delta/epsilon subdivisions	1.56501	29.7	GCA_000816425.1_ASM81642v1_protein.faa	1508
1565	Campylobacter peloridis LMG 23910	delta/epsilon subdivisions	1.76279	28.4457	GCA_000816785.1_ASM81678v1_protein.faa	1642
1566	Rhizobium gallicum bv. gallicum R602	Alphaproteobacteria	7.31119	59.6336	GCA_000816845.1_ASM81684v1_protein.faa	7041
1567	Xanthomonas citri subsp. citri A306	Gammaproteobacteria	5.27417	64.7396	GCA_000816885.1_ASM81688v1_protein.faa	4474
1568	Pseudomonas aeruginosa	Gammaproteobacteria	6.6031	66.2	GCA_000816985.1_ASM81698v1_protein.faa	6077
1569	Helicobacter pylori	delta/epsilon subdivisions	1.58647	38.7	GCA_000817025.1_ASM81702v1_protein.faa	1409
1570	Geobacter pickeringii	delta/epsilon subdivisions	3.6187	62.3	GCA_000817955.1_ASM81795v1_protein.faa	3002
1571	Azotobacter chroococcum NCIMB 8003	Gammaproteobacteria	5.19229	65.7148	GCA_000817975.1_ASM81797v1_protein.faa	4447
1572	Pseudomonas balearica DSM 6083	Gammaproteobacteria	4.38348	64.7	GCA_000818015.1_ASM81801v1_protein.faa	3923
1573	Neisseria elongata subsp. glycolytica ATCC 29315	Betaproteobacteria	2.25665	54.3	GCA_000818035.1_ASM81803v1_protein.faa	2093
1574	Salmonella enterica subsp. enterica serovar Paratyphi A	Gammaproteobacteria	4.59902	52.2	GCA_000818075.1_ASM81807v1_protein.faa	4016
1575	Salmonella enterica subsp. enterica serovar Paratyphi A	Gammaproteobacteria	4.61237	52.1	GCA_000818115.1_ASM81811v1_protein.faa	4192
1576	Aeromonas hydrophila J-1	Gammaproteobacteria	5.00081	60.9	GCA_000819505.1_ASM81950v1_protein.faa	4268
1577	Mannheimia haemolytica USDA-ARS-USMARC-184	Gammaproteobacteria	2.5248	41.1	GCA_000819525.1_ASM81952v1_protein.faa	2498
1578	Celeribacter indicus	Alphaproteobacteria	4.96939	65.7311	GCA_000819565.1_ASM81956v1_protein.faa	4827
1579	Escherichia coli	Gammaproteobacteria	5.27307	50.7866	GCA_000819645.1_ASM81964v1_protein.faa	5011
1580	Pandoraea apista	Betaproteobacteria	5.5821	62.6	GCA_000826965.3_ASM82696v3_protein.faa	4674
1581	Helicobacter pylori 26695-1	delta/epsilon subdivisions	1.66764	38.9	GCA_000826985.1_ASM82698v1_protein.faa	1543
1582	Helicobacter pylori	delta/epsilon subdivisions	1.6673	38.9	GCA_000827025.1_ASM82702v1_protein.faa	1542
1583	Geoalkalibacter subterraneus	delta/epsilon subdivisions	3.71765	56.6353	GCA_000827125.1_ASM82712v1_protein.faa	3033
1584	Candidatus Portiera aleyrodidarum MED (Bemisia tabaci)	Gammaproteobacteria	0.357461	26.1	GCA_000827855.1_ASM82785v1_protein.faa	255	X
1585	Klebsiella variicola	Gammaproteobacteria	5.5212	57.6	GCA_000828055.1_ASM82805v1_protein.faa	4979
1586	Methyloceanibacter caenitepidi	Alphaproteobacteria	3.42496	62.8	GCA_000828475.1_ASM82847v1_protein.faa	3342
1587	Candidatus Ishikawaella capsulata Mpkobe	Gammaproteobacteria	0.754729	30.1685	GCA_000828515.1_ASM82851v1_protein.faa	623	X
1588	Salmonella enterica subsp. enterica serovar Typhimurium str. L-3553	Gammaproteobacteria	5.18445	52.2307	GCA_000828595.1_ASM82859v1_protein.faa	5081
1589	Thiolapillus brandeum	Gammaproteobacteria	3.15364	56.2651	GCA_000828615.1_ASM82861v1_protein.faa	2841
1590	Sulfuritalea hydrogenivorans sk43H	Betaproteobacteria	3.80265	63.3	GCA_000828635.1_ASM82863v1_protein.faa	3587
1591	Pseudomonas protegens Cab57	Gammaproteobacteria	6.82789	63.3	GCA_000828695.1_ASM82869v1_protein.faa	6186
1592	Serratia marcescens SM39	Gammaproteobacteria	5.32602	59.7258	GCA_000828775.1_ASM82877v1_protein.faa	4970
1593	Acinetobacter baumannii NCGM 237	Gammaproteobacteria	4.02192	39.1	GCA_000828795.1_ASM82879v1_protein.faa	3347
1594	Candidatus Tachikawaea gelatinosa	Gammaproteobacteria	0.708439	25.1	GCA_000828815.1_ASM82881v1_protein.faa	614	X
1595	Thioploca ingrica	Gammaproteobacteria	4.81001	41.2	GCA_000828835.1_ASM82883v1_protein.faa	3964
1596	Burkholderia sp. RPE67	Betaproteobacteria	8.68576	63.437	GCA_000828875.1_ASM82887v1_protein.faa	8112
1597	Comamonadaceae bacterium A1	Betaproteobacteria	2.57401	66	GCA_000828895.1_ASM82889v1_protein.faa	2374
1598	Comamonadaceae bacterium B1	Betaproteobacteria	2.62324	66.0813	GCA_000828915.1_ASM82891v1_protein.faa	2412
1599	Acinetobacter baumannii	Gammaproteobacteria	4.19032	39.1181	GCA_000828935.1_ASM82893v1_protein.faa	3928
1600	Helicobacter pylori NY40	delta/epsilon subdivisions	1.69692	38.8	GCA_000828955.1_ASM82895v1_protein.faa	1644
1601	Burkholderiales bacterium GJ-E10	Betaproteobacteria	3.27655	66.3	GCA_000828975.1_ASM82897v1_protein.faa	3087
1602	Bordetella bronchiseptica	Betaproteobacteria	5.19171	68.2	GCA_000829175.1_ASM82917v1_protein.faa	4791
1603	Vibrio cholerae MS6	Gammaproteobacteria	4.03094	47.4557	GCA_000829215.1_ASM82921v1_protein.faa	3752
1604	Pseudomonas aeruginosa	Gammaproteobacteria	6.85095	66	GCA_000829255.1_ASM82925v1_protein.faa	6291
1605	Pseudomonas aeruginosa	Gammaproteobacteria	6.81494	66	GCA_000829275.1_ASM82927v1_protein.faa	6358
1606	Wolbachia endosymbiont of Cimex lectularius	Alphaproteobacteria	1.25006	36.3	GCA_000829315.1_ASM82931v1_protein.faa	1216	X
1607	Candidatus Liberibacter asiaticus str. Ishi-1	Alphaproteobacteria	1.19085	36.3	GCA_000829355.1_ASM82935v1_protein.faa	1075
1608	Pseudomonas sp. StFLB209	Gammaproteobacteria	6.33237	60.7	GCA_000829415.1_ASM82941v1_protein.faa	5598
1609	Pseudomonas aeruginosa	Gammaproteobacteria	6.71234	66.1	GCA_000829885.1_ASM82988v1_protein.faa	5852
1610	Raoultella ornithinolytica	Gammaproteobacteria	5.52204	57.5	GCA_000829965.1_ASM82996v1_protein.faa	4875
1611	Escherichia coli 1303	Gammaproteobacteria	5.15693	50.5867	GCA_000829985.1_ASM82998v1_protein.faa	4734
1612	Escherichia coli	Gammaproteobacteria	4.55751	50.8	GCA_000830035.1_ASM83003v1_protein.faa	4299
1613	Acinetobacter baumannii	Gammaproteobacteria	3.91774	39.2891	GCA_000830055.1_ASM83005v1_protein.faa	3648
1614	Campylobacter jejuni subsp. jejuni NCTC 11168-K12E5	delta/epsilon subdivisions	1.64148	30.5	GCA_000830775.1_ASM83077v1_protein.faa	1665
1615	Campylobacter jejuni subsp. jejuni NCTC 11168-Kf1	delta/epsilon subdivisions	1.64148	30.5	GCA_000830805.1_ASM83080v1_protein.faa	1666
1616	Campylobacter jejuni subsp. jejuni NCTC 11168-mcK12E5	delta/epsilon subdivisions	1.64147	30.5	GCA_000830825.1_ASM83082v1_protein.faa	1665
1617	Campylobacter jejuni subsp. jejuni NCTC 11168-mfK12E5	delta/epsilon subdivisions	1.64147	30.5	GCA_000830845.1_ASM83084v1_protein.faa	1664
1618	Campylobacter jejuni subsp. jejuni NCTC 11168-GSv	delta/epsilon subdivisions	1.64148	30.5	GCA_000830865.1_ASM83086v1_protein.faa	1669
1621	Salmonella enterica subsp. enterica serovar Enteritidis str. EC20100134	Gammaproteobacteria	4.76625	52.2	GCA_000831025.1_ASM83102v1_protein.faa	4365
1622	Salmonella enterica subsp. enterica serovar Enteritidis str. EC20100130	Gammaproteobacteria	4.77347	52.2	GCA_000831045.1_ASM83104v1_protein.faa	4372
1623	Candidatus Hodgkinia cicadicola	Alphaproteobacteria	0.133698	46.8	GCA_000831405.1_ASM83140v1_protein.faa	121	X
1624	Candidatus Hodgkinia cicadicola	Alphaproteobacteria	0.14057	46.2	GCA_000831425.1_ASM83142v1_protein.faa	140	X
1625	Rickettsia rickettsii str. R	Alphaproteobacteria	1.257	32.5	GCA_000831525.1_ASM83152v1_protein.faa	1334
1626	Rickettsia rickettsii str. Morgan	Alphaproteobacteria	1.26981	32.5	GCA_000831545.1_ASM83154v1_protein.faa	1343
1627	Escherichia coli ECC-1470	Gammaproteobacteria	4.90381	50.7469	GCA_000831565.1_ASM83156v1_protein.faa	4506
1628	Pseudomonas plecoglossicida	Gammaproteobacteria	6.23325	62.4	GCA_000831585.1_ASM83158v1_protein.faa	5907
1629	Cupriavidus basilensis	Betaproteobacteria	8.42148	65.0222	GCA_000832305.1_ASM83230v1_protein.faa	7661
1630	Escherichia coli	Gammaproteobacteria	4.52812	50.8	GCA_000833145.1_ASM83314v1_protein.faa	4260
1631	Francisella tularensis subsp. novicida F6168	Gammaproteobacteria	1.92724	32.3996	GCA_000833165.1_ASM83316v1_protein.faa	1797
1632	Francisella philomiragia	Gammaproteobacteria	2.04493	32.5919	GCA_000833195.1_ASM83319v1_protein.faa	1935
1633	Francisella philomiragia	Gammaproteobacteria	2.04971	32.5919	GCA_000833215.1_ASM83321v1_protein.faa	1951
1634	Francisella tularensis subsp. holarctica	Gammaproteobacteria	1.89278	32.2	GCA_000833235.1_ASM83323v1_protein.faa	2098
1635	Francisella philomiragia	Gammaproteobacteria	2.15205	32.3925	GCA_000833255.1_ASM83325v1_protein.faa	2044
1636	Francisella philomiragia	Gammaproteobacteria	1.92406	32.7977	GCA_000833295.1_ASM83329v1_protein.faa	1815
1637	Francisella philomiragia	Gammaproteobacteria	2.03371	32.4878	GCA_000833315.1_ASM83331v1_protein.faa	1954
1638	Francisella tularensis subsp. holarctica LVS	Gammaproteobacteria	1.89218	32.2	GCA_000833335.1_ASM83333v1_protein.faa	2096
1639	Francisella tularensis subsp. novicida D9876	Gammaproteobacteria	1.87021	32.5	GCA_000833355.1_ASM83335v1_protein.faa	1753
1640	Francisella tularensis subsp. novicida U112	Gammaproteobacteria	1.91059	32.5	GCA_000833375.1_ASM83337v1_protein.faa	1782
1641	Francisella philomiragia subsp. philomiragia ATCC 25015	Gammaproteobacteria	2.0174	32.6	GCA_000833455.1_ASM83345v1_protein.faa	1843
1642	Francisella tularensis subsp. tularensis	Gammaproteobacteria	1.86244	32.3	GCA_000833475.1_ASM83347v1_protein.faa	2016
1643	Francisella tularensis subsp. holarctica	Gammaproteobacteria	1.89373	32.2	GCA_000833495.1_ASM83349v1_protein.faa	2105
1644	Francisella tularensis subsp. holarctica	Gammaproteobacteria	1.89419	32.1	GCA_000833515.1_ASM83351v1_protein.faa	2098
1645	Francisella tularensis subsp. tularensis SCHU S4	Gammaproteobacteria	1.89279	32.3	GCA_000833535.1_ASM83353v1_protein.faa	2030
1646	Yersinia enterocolitica	Gammaproteobacteria	4.61541	47.2466	GCA_000834195.1_ASM83419v1_protein.faa	4118
1647	Yersinia frederiksenii Y225	Gammaproteobacteria	4.55089	47.282	GCA_000834215.1_ASM83421v1_protein.faa	4088
1648	Yersinia pestis	Gammaproteobacteria	4.86152	47.6064	GCA_000834235.1_ASM83423v1_protein.faa	4351
1649	Yersinia ruckeri	Gammaproteobacteria	3.60522	47.5	GCA_000834255.1_ASM83425v1_protein.faa	3133
1650	Yersinia pestis	Gammaproteobacteria	4.70925	47.6065	GCA_000834275.1_ASM83427v1_protein.faa	4286
1651	Yersinia pseudotuberculosis IP 32953	Gammaproteobacteria	4.83943	47.5408	GCA_000834295.1_ASM83429v1_protein.faa	4181
1652	Yersinia pestis Pestoides F	Gammaproteobacteria	4.72832	47.6866	GCA_000834315.1_ASM83431v1_protein.faa	4148
1653	Yersinia pestis	Gammaproteobacteria	4.83541	47.6058	GCA_000834335.1_ASM83433v1_protein.faa	4288
1654	Yersinia pseudotuberculosis	Gammaproteobacteria	4.72975	47.5	GCA_000834355.1_ASM83435v1_protein.faa	4054
1655	Yersinia pseudotuberculosis YPIII	Gammaproteobacteria	4.68944	47.5	GCA_000834375.1_ASM83437v1_protein.faa	4054
1656	Yersinia aldovae 670-83	Gammaproteobacteria	4.47109	47.7	GCA_000834395.1_ASM83439v1_protein.faa	3943
1657	Yersinia pseudotuberculosis	Gammaproteobacteria	4.77456	47.4599	GCA_000834415.1_ASM83441v1_protein.faa	4099
1658	Yersinia pseudotuberculosis	Gammaproteobacteria	4.72834	47.6	GCA_000834435.1_ASM83443v1_protein.faa	4032
1659	Yersinia rohdei	Gammaproteobacteria	4.37225	47	GCA_000834455.1_ASM83445v1_protein.faa	3781
1660	Yersinia pseudotuberculosis PB1/+	Gammaproteobacteria	4.76539	47.459	GCA_000834475.1_ASM83447v1_protein.faa	4099
1661	Yersinia pestis	Gammaproteobacteria	4.83826	47.6053	GCA_000834495.1_ASM83449v1_protein.faa	4293
1662	Yersinia intermedia	Gammaproteobacteria	4.85975	47.5	GCA_000834515.1_ASM83451v1_protein.faa	4300
1663	Yersinia enterocolitica	Gammaproteobacteria	4.60395	46.9576	GCA_000834735.1_ASM83473v1_protein.faa	4067
1664	Yersinia pestis A1122	Gammaproteobacteria	4.67457	47.6483	GCA_000834755.1_ASM83475v1_protein.faa	4144
1665	Yersinia pestis	Gammaproteobacteria	4.77797	47.5655	GCA_000834775.1_ASM83477v1_protein.faa	4257
1666	Yersinia pestis Antiqua	Gammaproteobacteria	4.8844	47.7029	GCA_000834825.1_ASM83482v1_protein.faa	4367
1667	Yersinia pestis Angola	Gammaproteobacteria	4.67461	47.6186	GCA_000834845.1_ASM83484v1_protein.faa	4304
1668	Yersinia kristensenii	Gammaproteobacteria	4.49657	47.4	GCA_000834865.1_ASM83486v1_protein.faa	3988
1669	Yersinia pestis	Gammaproteobacteria	4.70048	47.6065	GCA_000834885.1_ASM83488v1_protein.faa	4160
1670	Yersinia pestis str. Pestoides B	Gammaproteobacteria	4.79443	47.6161	GCA_000834925.1_ASM83492v1_protein.faa	4215
1671	Yersinia pseudotuberculosis str. PA3606	Gammaproteobacteria	4.8303	47.5517	GCA_000834945.1_ASM83494v1_protein.faa	4111
1672	Francisella tularensis subsp. tularensis	Gammaproteobacteria	2.04703	32.3139	GCA_000834965.1_ASM83496v1_protein.faa	1947
1673	Yersinia pestis Pestoides G	Gammaproteobacteria	4.73814	47.6893	GCA_000834985.1_ASM83498v1_protein.faa	4169
1674	Burkholderia glumae PG1	Betaproteobacteria	7.89654	68.7782	GCA_000835205.1_ASM83520v1_protein.faa	6455
1675	Campylobacter jejuni subsp. jejuni	delta/epsilon subdivisions	1.74205	30.4	GCA_000835285.1_ASM83528v1_protein.faa	1722
1676	Campylobacter jejuni subsp. jejuni	delta/epsilon subdivisions	1.67078	30.5	GCA_000835305.1_ASM83530v1_protein.faa	1668
1677	Campylobacter jejuni subsp. jejuni	delta/epsilon subdivisions	1.82784	30.3698	GCA_000835345.1_ASM83534v1_protein.faa	1884
1678	Campylobacter jejuni subsp. jejuni	delta/epsilon subdivisions	1.83101	30.37	GCA_000835365.1_ASM83536v1_protein.faa	1884
1679	Brucella suis	Alphaproteobacteria	3.31509	57.2364	GCA_000875695.1_ASM87569v1_protein.faa	3018
1680	Pseudomonas sp. MRSN12121	Gammaproteobacteria	6.98676	63.7496	GCA_000931465.1_ASM93146v1_protein.faa	6178
1681	Escherichia coli	Gammaproteobacteria	5.29227	50.786	GCA_000931565.1_ASM93156v1_protein.faa	5134
1682	Haemophilus influenzae	Gammaproteobacteria	1.84626	38.2	GCA_000931575.1_ASM93157v1_protein.faa	1720
1683	Haemophilus influenzae	Gammaproteobacteria	1.8465	38.2	GCA_000931605.1_ASM93160v1_protein.faa	1697
1684	Haemophilus influenzae	Gammaproteobacteria	1.88762	38.2	GCA_000931625.1_ASM93162v1_protein.faa	1782
1685	Campylobacter jejuni subsp. jejuni	delta/epsilon subdivisions	1.61238	30.7	GCA_000934305.1_ASM93430v1_protein.faa	1613
1688	Pseudomonas fluorescens	Gammaproteobacteria	6.14395	60.4	GCA_000934565.1_ASM93456v1_protein.faa	5534
1689	Pandoraea vervacti	Betaproteobacteria	5.76145	63.4726	GCA_000934605.1_ASM93460v1_protein.faa	4385
1690	Sphingomonas hengshuiensis	Alphaproteobacteria	5.22839	66.6711	GCA_000935025.1_ASM93502v1_protein.faa	4247
1691	Gynuella sunshinyii YC6258	Gammaproteobacteria	6.47596	48.6	GCA_000940805.1_ASM94080v1_protein.faa	5934
1692	Xanthomonas oryzae pv. oryzicola	Gammaproteobacteria	5.0801	64	GCA_000940825.1_ASM94082v1_protein.faa	4016
1693	Salmonella enterica subsp. enterica serovar Anatum str. CDC 06-0532	Gammaproteobacteria	4.66774	52.2	GCA_000940895.1_ASM94089v1_protein.faa	4516
1694	Aeromonas hydrophila	Gammaproteobacteria	4.90139	61.3748	GCA_000940915.1_ASM94091v1_protein.faa	4251
1695	Salmonella enterica subsp. enterica serovar Newport str. USDA-ARS-USMARC-1927	Gammaproteobacteria	4.69559	52.2	GCA_000940935.1_ASM94093v1_protein.faa	4581
1696	Salmonella enterica subsp. enterica serovar Montevideo str. USDA-ARS-USMARC-1903	Gammaproteobacteria	4.56546	52.3	GCA_000940975.1_ASM94097v1_protein.faa	4370
1697	Photobacterium gaetbulicola Gung47	Gammaproteobacteria	5.90941	49.7275	GCA_000940995.1_ASM94099v1_protein.faa	5006
1698	Salmonella enterica subsp. enterica serovar Typhimurium str. USDA-ARS-USMARC-1899	Gammaproteobacteria	4.85645	52.2	GCA_000941015.1_ASM94101v1_protein.faa	4745
1699	Sphingobium sp. YBL2	Alphaproteobacteria	5.42742	64.4244	GCA_000943805.1_ASM94380v1_protein.faa	4742
1700	Xanthomonas oryzae pv. oryzae PXO86	Gammaproteobacteria	5.01662	63.7	GCA_000948075.1_ASM94807v1_protein.faa	4500
1701	Escherichia coli	Gammaproteobacteria	4.58562	50.8	GCA_000952955.1_EcRV308Chr_protein.faa	4240
1702	Candidatus Methylopumilus turicensis	Betaproteobacteria	1.75499	44.5	GCA_000953015.1_Candidatus_Methylopumilus_turicensis_MMS-10A-171_protein.faa	1739
1703	Shigella flexneri	Gammaproteobacteria	4.52658	50.9	GCA_000953035.1_NCTC1_protein.faa	4564
1704	Burkholderia pseudomallei	Betaproteobacteria	7.16167	68.1482	GCA_000953095.1_BP_3921g_protein.faa	5571
1705	Legionella fallonii LLAP-10	Gammaproteobacteria	4.43489	38.3339	GCA_000953135.1_LFA_protein.faa	3850
1706	Candidatus Portiera aleyrodidarum	Gammaproteobacteria	0.290195	23.9	GCA_000953295.1_AD-CAI.1_protein.faa	278	X
1707	Wolbachia	Alphaproteobacteria	1.26846	35.2	GCA_000953315.1_Wau001_protein.faa	1266	X
1708	Xenorhabdus nematophila AN6/1	Gammaproteobacteria	4.58666	44.2573	GCA_000953355.1_XNC2_protein.faa	4583
1709	Candidatus Portiera aleyrodidarum	Gammaproteobacteria	0.280822	24.7	GCA_000953395.1_TV-BCN.1_protein.faa	268	X
1710	Candidatus Portiera aleyrodidarum	Gammaproteobacteria	0.290376	23.8	GCA_000953415.1_AF-CAI.1_protein.faa	278	X
1711	Candidatus Evansia muelleri	Gammaproteobacteria	0.357498	25.3	GCA_000953435.1_CEM1.1_protein.faa	330	X
1712	Pseudomonas pseudoalcaligenes	Gammaproteobacteria	4.69698	62.3	GCA_000953455.1_Ppseudo_Pac_protein.faa	4432
1713	Salmonella enterica subsp. enterica serovar Infantis	Gammaproteobacteria	4.71068	52.3	GCA_000953495.1_SINFA_protein.faa	4671
1714	Escherichia coli	Gammaproteobacteria	4.58486	50.8	GCA_000953515.1_EcHMS174Chr_protein.faa	4215
1715	Tatlockia micdadei	Gammaproteobacteria	3.31003	40.5	GCA_000953635.1_LMI_protein.faa	2998
1716	Legionella hackeliae	Gammaproteobacteria	3.57086	38.9454	GCA_000953655.1_LHA_protein.faa	3218
1717	Aliivibrio wodanis	Gammaproteobacteria	4.63513	38.4801	GCA_000953695.1_AWOD1_protein.faa	3975
1718	Moritella viscosa	Gammaproteobacteria	5.09399	39.3912	GCA_000953735.1_MVIS1_protein.faa	4280
1719	Ralstonia mannitolilytica	Betaproteobacteria	5.0723	65.4858	GCA_000954135.2_ASM95413v2_protein.faa	4472
1720	Burkholderia pseudomallei	Betaproteobacteria	7.04578	68.202	GCA_000954175.1_ASM95417v1_protein.faa	5892
1721	Campylobacter coli	delta/epsilon subdivisions	1.73255	31.4122	GCA_000954195.1_ASM95419v1_protein.faa	1760
1722	Burkholderia pseudomallei 1026b	Betaproteobacteria	7.23767	68.1608	GCA_000959125.1_ASM95912v1_protein.faa	5937
1723	Burkholderia pseudomallei 406e	Betaproteobacteria	7.27151	68.0654	GCA_000959145.1_ASM95914v1_protein.faa	5902
1724	Burkholderia mallei	Betaproteobacteria	5.74234	68.4784	GCA_000959165.1_ASM95916v1_protein.faa	4902
1725	Burkholderia pseudomallei MSHR840	Betaproteobacteria	7.12981	68.0923	GCA_000959185.1_ASM95918v1_protein.faa	5830
1726	Burkholderia pseudomallei MSHR491	Betaproteobacteria	7.35638	67.9777	GCA_000959205.1_ASM95920v1_protein.faa	6062
1727	Burkholderia pseudomallei MSHR2543	Betaproteobacteria	7.44657	67.9014	GCA_000959225.1_ASM95922v1_protein.faa	6173
1728	Burkholderia ubonensis MSMB22	Betaproteobacteria	7.18907	67.3091	GCA_000959245.1_ASM95924v1_protein.faa	6251
1729	Burkholderia pseudomallei 7894	Betaproteobacteria	7.38191	67.9208	GCA_000959265.1_ASM95926v1_protein.faa	6012
1730	Burkholderia pseudomallei K96243	Betaproteobacteria	7.24761	68.0502	GCA_000959285.1_ASM95928v1_protein.faa	5931
1731	Burkholderia pseudomallei	Betaproteobacteria	7.04271	68.2664	GCA_000959305.1_ASM95930v1_protein.faa	5789
1732	Burkholderia sp. 2002721687	Betaproteobacteria	7.28582	67.1361	GCA_000959325.1_ASM95932v1_protein.faa	6284
1733	Burkholderia pseudomallei PB08298010	Betaproteobacteria	7.37555	67.946	GCA_000959345.1_ASM95934v1_protein.faa	6003
1734	Burkholderia oklahomensis C6786	Betaproteobacteria	7.13502	67.0684	GCA_000959365.1_ASM95936v1_protein.faa	6071
1735	Burkholderia mallei	Betaproteobacteria	5.91313	68.5184	GCA_000959405.1_ASM95940v1_protein.faa	5057
1736	Burkholderia thailandensis 2002721643	Betaproteobacteria	6.7228	67.6469	GCA_000959425.1_ASM95942v1_protein.faa	5626
1737	Burkholderia vietnamiensis LMG 10929	Betaproteobacteria	6.9305	66.8371	GCA_000959445.1_ASM95944v1_protein.faa	6100
1738	Burkholderia mallei	Betaproteobacteria	5.68645	68.4243	GCA_000959465.1_ASM95946v1_protein.faa	4886
1739	Burkholderia mallei	Betaproteobacteria	5.40916	68.3718	GCA_000959485.1_ASM95948v1_protein.faa	4668
1740	Burkholderia dolosa AU0158	Betaproteobacteria	6.40909	67.0353	GCA_000959505.1_ASM95950v1_protein.faa	5633
1741	Burkholderia multivorans ATCC BAA-247	Betaproteobacteria	6.32275	67.2008	GCA_000959525.1_ASM95952v1_protein.faa	5589
1742	Burkholderia ambifaria AMMD	Betaproteobacteria	7.52858	66.7904	GCA_000959545.1_ASM95954v1_protein.faa	6598
1743	Burkholderia thailandensis 34	Betaproteobacteria	7.1202	67.4379	GCA_000959605.1_ASM95960v1_protein.faa	6107
1744	Burkholderia mallei	Betaproteobacteria	5.78044	68.5097	GCA_000959625.1_ASM95962v1_protein.faa	4927
1745	Burkholderia gladioli	Betaproteobacteria	8.89946	67.6197	GCA_000959725.1_ASM95972v1_protein.faa	7540
1746	Martelella endophytica	Alphaproteobacteria	4.81733	62.1	GCA_000960975.1_ASM96097v1_protein.faa	4028
1747	Burkholderia glumae LMG 2196 = ATCC 33617	Betaproteobacteria	6.82073	68.1733	GCA_000960995.1_ASM96099v1_protein.faa	5838
1748	Xanthomonas citri subsp. citri	Gammaproteobacteria	5.22229	64.739	GCA_000961155.1_ASM96115v1_protein.faa	4422
1749	Xanthomonas citri subsp. citri UI6	Gammaproteobacteria	5.22243	64.739	GCA_000961175.1_ASM96117v1_protein.faa	4424
1750	Xanthomonas citri subsp. citri	Gammaproteobacteria	5.26925	64.7412	GCA_000961195.1_ASM96119v1_protein.faa	4471
1751	Xanthomonas citri subsp. citri	Gammaproteobacteria	5.22225	64.7386	GCA_000961215.1_ASM96121v1_protein.faa	4424
1752	Xanthomonas citri subsp. citri	Gammaproteobacteria	5.22094	64.7386	GCA_000961235.1_ASM96123v1_protein.faa	4423
1753	Xanthomonas citri subsp. citri	Gammaproteobacteria	5.22227	64.7386	GCA_000961255.1_ASM96125v1_protein.faa	4428
1754	Xanthomonas citri subsp. citri	Gammaproteobacteria	5.2674	64.7417	GCA_000961275.1_ASM96127v1_protein.faa	4463
1755	Xanthomonas citri subsp. citri	Gammaproteobacteria	5.22342	64.739	GCA_000961295.1_ASM96129v1_protein.faa	4429
1756	Xanthomonas citri subsp. citri	Gammaproteobacteria	5.2234	64.739	GCA_000961315.1_ASM96131v1_protein.faa	4424
1757	Xanthomonas citri subsp. citri	Gammaproteobacteria	5.22375	64.739	GCA_000961335.1_ASM96133v1_protein.faa	4426
1758	Xanthomonas citri subsp. citri	Gammaproteobacteria	5.22375	64.739	GCA_000961355.1_ASM96135v1_protein.faa	4424
1759	Xanthomonas citri subsp. citri	Gammaproteobacteria	5.26734	64.7417	GCA_000961375.1_ASM96137v1_protein.faa	4465
1760	Xanthomonas citri subsp. citri	Gammaproteobacteria	5.2674	64.7417	GCA_000961395.1_ASM96139v1_protein.faa	4465
1761	Xanthomonas citri subsp. citri	Gammaproteobacteria	5.26922	64.7412	GCA_000961415.1_ASM96141v1_protein.faa	4466
1762	Xanthomonas citri subsp. citri	Gammaproteobacteria	5.39833	64.6642	GCA_000961435.1_ASM96143v1_protein.faa	4615
1763	Xanthomonas citri subsp. citri	Gammaproteobacteria	5.39833	64.6642	GCA_000961455.1_ASM96145v1_protein.faa	4620
1764	Xanthomonas citri subsp. citri	Gammaproteobacteria	5.39833	64.6642	GCA_000961475.1_ASM96147v1_protein.faa	4621
1765	Xanthomonas citri subsp. citri	Gammaproteobacteria	5.39826	64.6642	GCA_000961495.1_ASM96149v1_protein.faa	4616
1766	Burkholderia fungorum	Betaproteobacteria	9.05898	61.7706	GCA_000961515.1_ASM96151v1_protein.faa	8174
1767	Pseudomonas fluorescens PICF7	Gammaproteobacteria	6.13673	60.4	GCA_000963495.1_ASM96349v1_protein.faa	5567
1768	Salmonella enterica subsp. enterica serovar Anatum str. USDA-ARS-USMARC-1175	Gammaproteobacteria	4.73159	52.2	GCA_000963535.1_ASM96353v1_protein.faa	4602
1769	Vibrio cholerae O1 biovar El Tor	Gammaproteobacteria	4.09194	47.521	GCA_000963555.1_ASM96355v1_protein.faa	3511
1770	Klebsiella michiganensis	Gammaproteobacteria	5.10763	54.9	GCA_000963575.1_ASM96357v1_protein.faa	4536
1771	Mannheimia haemolytica	Gammaproteobacteria	2.70535	41	GCA_000963635.1_ASM96363v1_protein.faa	2606
1772	Aeromonas hydrophila	Gammaproteobacteria	4.90827	61.1	GCA_000963645.1_ASM96364v1_protein.faa	4196
1773	Mannheimia haemolytica	Gammaproteobacteria	2.70422	41	GCA_000963675.1_ASM96367v1_protein.faa	2603
1774	Acinetobacter baumannii	Gammaproteobacteria	4.06698	39.0467	GCA_000963815.1_ASM96381v1_protein.faa	3895
1775	Pseudomonas chlororaphis	Gammaproteobacteria	6.6629	63.9808	GCA_000963835.1_ASM96383v1_protein.faa	6093
1776	Yersinia ruckeri	Gammaproteobacteria	3.69972	47.6	GCA_000964565.1_ASM96456v1_protein.faa	3136
1777	Campylobacter fetus subsp. venerealis str. 84-112	delta/epsilon subdivisions	1.98803	33.2416	GCA_000967135.1_CFV_protein.faa	2054
1778	Escherichia coli	Gammaproteobacteria	5.44334	50.6352	GCA_000967155.1_HUSEC2011CHR1_protein.faa	5494
1779	Alcaligenes faecalis	Betaproteobacteria	4.24868	56.807	GCA_000967305.2_ASM96730v2_protein.faa	3752
1780	Rhizobium sp. NT-26	Alphaproteobacteria	4.57742	61.8736	GCA_000967425.1_ASM96742v1_protein.faa	4640
1781	Oleispira antarctica RB-8	Gammaproteobacteria	4.40638	42.2	GCA_000967895.1_ASM96789v1_protein.faa	3919
1782	Yersinia enterocolitica (type O:5) str. YE53/03	Gammaproteobacteria	4.9402	47.3	GCA_000968115.1_ASM96811v1_protein.faa	4282
1783	Magnetospira sp. QH-2	Alphaproteobacteria	4.05237	59.4647	GCA_000968135.1_ASM96813v1_protein.faa	3775
1784	Klebsiella pneumoniae	Gammaproteobacteria	5.65568	57.0991	GCA_000968155.1_ASM96815v1_protein.faa	5307
1785	Xenorhabdus poinarii G6	Gammaproteobacteria	3.65952	44.5	GCA_000968175.1_ASM96817v1_protein.faa	3607
1786	Xenorhabdus doucetiae	Gammaproteobacteria	4.20365	45.6988	GCA_000968195.1_ASM96819v1_protein.faa	3849
1787	Haemophilus influenzae 2019	Gammaproteobacteria	1.96966	38.3	GCA_000968335.1_ASM96833v1_protein.faa	1846
1788	Pseudomonas fluorescens	Gammaproteobacteria	6.6942	59.4	GCA_000968415.1_ASM96841v1_protein.faa	5916
1789	Escherichia coli VR50	Gammaproteobacteria	5.19607	50.785	GCA_000968515.1_ASM96851v1_protein.faa	4788
1790	Methylomicrobium alcaliphilum 20Z	Gammaproteobacteria	4.79671	48.7	GCA_000968535.1_ASM96853v1_protein.faa	4086
1791	Vibrio cholerae	Gammaproteobacteria	3.92836	47.8	GCA_000969235.1_ASM96923v1_protein.faa	3418
1792	Vibrio cholerae	Gammaproteobacteria	4.07746	47.7	GCA_000969265.1_ASM96926v1_protein.faa	3581
1793	Xanthomonas fuscans subsp. fuscans	Gammaproteobacteria	5.08868	64.7132	GCA_000969685.1_ASM96968v1_protein.faa	4083
1794	Agrobacterium tumefaciens	Alphaproteobacteria	5.66866	58.4702	GCA_000971565.1_ASM97156v1_protein.faa	5276
1795	Escherichia coli	Gammaproteobacteria	5.09264	50.6576	GCA_000971615.1_ASM97161v1_protein.faa	4879
1796	Candidatus Pantoea carbekii	Gammaproteobacteria	1.19695	30.459	GCA_000971765.1_ASM97176v1_protein.faa	801
1797	Xanthomonas campestris	Gammaproteobacteria	5.25486	65.4	GCA_000972745.1_ASM97274v1_protein.faa	4251
1798	Pandoraea oxalativorans	Betaproteobacteria	6.54812	63.0457	GCA_000972785.2_ASM97278v2_protein.faa	5190
1799	Pseudoxanthomonas suwonensis	Gammaproteobacteria	3.89172	70.2	GCA_000972865.1_ASM97286v1_protein.faa	3065
1800	Xenorhabdus bovienii	Gammaproteobacteria	4.82067	44.7654	GCA_000973125.1_ASM97312v1_protein.faa	4754
1801	Blochmannia endosymbiont of Polyrhachis (Hedomyrma) turneri	Gammaproteobacteria	0.749321	29.1	GCA_000973505.1_ASM97350v1_protein.faa	589	X
1802	Pasteurella multocida subsp. multocida OH4807	Gammaproteobacteria	2.07912	39.7	GCA_000973525.1_ASM97352v1_protein.faa	1922
1803	Blochmannia endosymbiont of Camponotus (Colobopsis) obliquus	Gammaproteobacteria	0.77394	27.4	GCA_000973545.1_ASM97354v1_protein.faa	584	X
1804	Pasteurella multocida OH1905	Gammaproteobacteria	2.27169	40.4	GCA_000973565.1_ASM97356v1_protein.faa	2035
1805	Polynucleobacter necessarius subsp. asymbioticus	Betaproteobacteria	2.02629	45.2	GCA_000973625.1_ASM97362v1_protein.faa	2059
1806	Salmonella enterica subsp. enterica serovar Typhimurium str. CDC 2011K-0870	Gammaproteobacteria	4.76947	52.2	GCA_000973645.1_ASM97364v1_protein.faa	4623
1807	Salmonella enterica subsp. enterica serovar Montevideo str. USDA-ARS-USMARC-1921	Gammaproteobacteria	4.48837	52.4	GCA_000973665.1_ASM97366v1_protein.faa	4277
1808	Salmonella enterica subsp. enterica serovar Newport str. CDC 2010K-2159	Gammaproteobacteria	4.79039	52.3	GCA_000973685.1_ASM97368v1_protein.faa	4662
1809	Escherichia coli K-12	Gammaproteobacteria	4.61973	50.8	GCA_000974405.1_ASM97440v1_protein.faa	4379
1810	Escherichia coli K-12	Gammaproteobacteria	4.60454	50.8	GCA_000974465.1_ASM97446v1_protein.faa	4369
1811	Escherichia coli K-12	Gammaproteobacteria	4.62116	50.8	GCA_000974505.1_ASM97450v1_protein.faa	4358
1812	Escherichia coli K-12	Gammaproteobacteria	4.60763	50.8	GCA_000974535.1_ASM97453v1_protein.faa	4363
1813	Escherichia coli K-12	Gammaproteobacteria	4.66043	50.8	GCA_000974575.1_ASM97457v1_protein.faa	4419
1814	Escherichia coli K-12	Gammaproteobacteria	4.60686	50.8	GCA_000974825.1_ASM97482v1_protein.faa	4361
1815	Burkholderia cepacia	Betaproteobacteria	6.42368	66.991	GCA_000974835.1_ASM97483v1_protein.faa	5546
1816	Escherichia coli K-12	Gammaproteobacteria	4.60963	50.8	GCA_000974865.1_ASM97486v1_protein.faa	4362
1817	Escherichia coli K-12	Gammaproteobacteria	4.68209	50.8	GCA_000974885.1_ASM97488v1_protein.faa	4447
1818	Serratia liquefaciens	Gammaproteobacteria	5.32666	55.2	GCA_000975245.1_ASM97524v1_protein.faa	4805
1819	Francisella tularensis subsp. tularensis str. SCHU S4 substr. NR-28534	Gammaproteobacteria	1.88843	32.2983	GCA_000978785.2_ASM97878v2_protein.faa	2094
1820	Escherichia coli K-12	Gammaproteobacteria	4.63813	50.8	GCA_000981485.1_EcoliK12AG100_protein.faa	4003
1821	Candidatus Methylopumilus planktonicus	Betaproteobacteria	1.35643	37	GCA_000981505.1_Candidatus_Methylopumilus_planktonicus_MMS-2-53_protein.faa	1376
1822	Candidatus Filomicrobium marinum	Alphaproteobacteria	3.96994	57.3	GCA_000981545.1_Y1_protein.faa	4045
1823	Candidatus Filomicrobium marinum	Alphaproteobacteria	3.96994	57.3	GCA_000981565.1_W1_protein.faa	4057
1824	Kangiella geojedonensis	Gammaproteobacteria	2.49524	43.8	GCA_000981765.1_ASM98176v1_protein.faa	2208
1825	Citrobacter amalonaticus Y19	Gammaproteobacteria	5.87535	53.1177	GCA_000981805.1_ASM98180v1_protein.faa	5325
1826	Pseudomonas aeruginosa	Gammaproteobacteria	7.49759	65.6	GCA_000981825.1_ASM98182v1_protein.faa	6900
1827	Klebsiella pneumoniae subsp. pneumoniae	Gammaproteobacteria	5.64883	56.7773	GCA_000981845.1_ASM98184v1_protein.faa	5244
1828	Helicobacter pylori J99	delta/epsilon subdivisions	1.69837	39	GCA_000982695.1_ASM98269v1_protein.faa	1495
1829	Cronobacter sakazakii	Gammaproteobacteria	4.66357	56.6285	GCA_000982825.1_ASM98282v1_protein.faa	4488
1830	Escherichia coli O104:H4 str. C227-11	Gammaproteobacteria	5.44601	50.6146	GCA_000986765.1_ASM98676v1_protein.faa	5275
1831	Sulfurovum lithotrophicum	delta/epsilon subdivisions	2.21789	44.3	GCA_000987835.1_ASM98783v1_protein.faa	2092
1832	Escherichia coli	Gammaproteobacteria	5.15343	50.8	GCA_000987875.1_ASM98787v1_protein.faa	4941
1833	Yersinia enterocolitica	Gammaproteobacteria	4.83732	47.0053	GCA_000987925.1_ASM98792v1_protein.faa	4236
1834	Escherichia coli	Gammaproteobacteria	4.63346	50.8	GCA_000988355.1_ASM98835v1_protein.faa	4140
1835	Escherichia coli	Gammaproteobacteria	4.61088	50.8	GCA_000988385.1_ASM98838v1_protein.faa	4139
1836	Pseudomonas syringae pv. syringae HS191	Gammaproteobacteria	6.00276	58.9597	GCA_000988395.1_ASM98839v1_protein.faa	5172
1837	Escherichia coli	Gammaproteobacteria	4.60513	50.8	GCA_000988425.1_ASM98842v1_protein.faa	4139
1838	Escherichia coli	Gammaproteobacteria	4.5997	50.8	GCA_000988445.1_ASM98844v1_protein.faa	4140
1839	Escherichia coli	Gammaproteobacteria	4.6053	50.8	GCA_000988465.1_ASM98846v1_protein.faa	4136
1840	Pseudomonas syringae pv. syringae B301D	Gammaproteobacteria	6.09482	59.2	GCA_000988485.1_ASM98848v1_protein.faa	5241
1841	Salmonella enterica subsp. enterica serovar Anatum str. USDA-ARS-USMARC-1735	Gammaproteobacteria	4.84441	52.1	GCA_000988525.1_ASM98852v1_protein.faa	4761
1842	Myxococcus fulvus 124B02	delta/epsilon subdivisions	11.0488	70	GCA_000988565.1_ASM98856v1_protein.faa	8492
1843	Salmonella enterica subsp. enterica serovar Typhimurium	Gammaproteobacteria	4.75937	52.1	GCA_000993725.1_ASM99372v1_protein.faa	4288
1844	Serratia fonticola	Gammaproteobacteria	6.00051	53.6	GCA_001006005.1_ASM100600v1_protein.faa	5098
1845	Salmonella enterica subsp. enterica	Gammaproteobacteria	5.19037	51.9931	GCA_001006525.1_ASM100652v1_protein.faa	4916
1846	Pseudomonas sp. CCOS 191	Gammaproteobacteria	6.01295	64.2	GCA_001007005.1_Pseudomonas_sp._strain_CCOS_191_protein.faa	5302
1847	Sedimenticola sp. SIP-G1	Gammaproteobacteria	3.96228	57.5722	GCA_001007875.1_ASM100787v1_protein.faa	3417
1848	Escherichia coli	Gammaproteobacteria	5.28895	50.4821	GCA_001007915.1_ASM100791v1_protein.faa	5103
1849	Nitrosomonas communis	Betaproteobacteria	4.06784	44.7	GCA_001007935.1_ASM100793v1_protein.faa	3189
1850	Altererythrobacter atlanticus	Alphaproteobacteria	3.47511	61.9128	GCA_001008165.2_ASM100816v2_protein.faa	3273
1851	Photorhabdus temperata subsp. thracensis	Gammaproteobacteria	5.1471	44.1	GCA_001010285.1_ASM101028v1_protein.faa	4002
1852	Alcanivorax sp. NBRC 101098	Gammaproteobacteria	3.09542	54.7	GCA_001010505.1_ASM101050v1_protein.faa	2824
1853	Pandoraea apista	Betaproteobacteria	5.60964	62.6	GCA_001010785.1_ASM101078v1_protein.faa	4691
1854	Spongiibacter sp. IMCC21906	Gammaproteobacteria	3.48167	50.6971	GCA_001010805.1_ASM101080v1_protein.faa	3210
1855	Edwardsiella tarda	Gammaproteobacteria	3.6207	57.4	GCA_001011055.1_ASM101105v1_protein.faa	3091
1856	Francisella tularensis subsp. tularensis WY-00W4114	Gammaproteobacteria	1.89925	32.3	GCA_001011135.1_ASM101113v1_protein.faa	1785
1857	Hoeflea sp. IMCC20628	Alphaproteobacteria	5.11981	58.7916	GCA_001011155.1_ASM101115v1_protein.faa	4811
1858	Bordetella pertussis	Betaproteobacteria	4.10639	67.7	GCA_001013565.1_BPD420_protein.faa	3880
1859	Polyangium brachysporum	Betaproteobacteria	6.47615	67.5	GCA_001017435.1_ASM101743v1_protein.faa	5557
1860	Campylobacter lari	delta/epsilon subdivisions	1.56303	29.8	GCA_001017575.1_ASM101757v1_protein.faa	1490
1861	Pandoraea thiooxydans	Betaproteobacteria	4.46419	63.2	GCA_001017775.2_ASM101777v2_protein.faa	3977
1862	Aeromonas hydrophila NJ-35	Gammaproteobacteria	5.27964	60.5	GCA_001019645.1_ASM101964v1_protein.faa	4526
1863	Escherichia coli K-12	Gammaproteobacteria	4.62234	50.8	GCA_001020945.2_ASM102094v2_protein.faa	4061
1864	Thioalkalivibrio versutus	Gammaproteobacteria	2.96936	66	GCA_001020955.1_ASM102095v1_protein.faa	2672
1865	Escherichia coli K-12	Gammaproteobacteria	4.62166	50.8	GCA_001021005.2_ASM102100v2_protein.faa	4043
1866	Candidatus Liberibacter africanus PTSAPSY	Alphaproteobacteria	1.19223	34.5	GCA_001021085.1_ASM102108v1_protein.faa	1017
1867	Shigella flexneri G1663	Gammaproteobacteria	4.81731	50.669	GCA_001021855.1_ASM102185v1_protein.faa	4578
1868	Xanthomonas oryzae pv. oryzicola	Gammaproteobacteria	4.43083	64.1	GCA_001021915.1_ASM102191v1_protein.faa	3583
1869	Xanthomonas translucens pv. undulosa	Gammaproteobacteria	4.56114	68.1	GCA_001021935.1_ASM102193v1_protein.faa	3528
1870	Enterobacter aerogenes	Gammaproteobacteria	5.13897	54.9992	GCA_001021995.1_ASM102199v1_protein.faa	4646
1871	Enterobacter cloacae	Gammaproteobacteria	5.00699	55.355	GCA_001022015.1_ASM102201v1_protein.faa	4605
1872	Klebsiella pneumoniae	Gammaproteobacteria	5.55249	57.2436	GCA_001022035.1_ASM102203v1_protein.faa	5454
1873	Enterobacter cloacae	Gammaproteobacteria	5.00473	55.3562	GCA_001022055.1_ASM102205v1_protein.faa	4611
1874	Enterobacter cloacae	Gammaproteobacteria	5.00507	55.3544	GCA_001022075.1_ASM102207v1_protein.faa	4609
1875	Enterobacter asburiae	Gammaproteobacteria	5.03145	55.4677	GCA_001022095.1_ASM102209v1_protein.faa	4656
1876	Klebsiella oxytoca	Gammaproteobacteria	6.67312	54.7103	GCA_001022115.1_ASM102211v1_protein.faa	6130
1877	Kluyvera intermedia	Gammaproteobacteria	6.16645	52.4326	GCA_001022135.1_ASM102213v1_protein.faa	5685
1878	Citrobacter freundii	Gammaproteobacteria	5.4894	51.5557	GCA_001022155.1_ASM102215v1_protein.faa	5107
1879	Klebsiella pneumoniae	Gammaproteobacteria	5.81001	57.0961	GCA_001022175.1_ASM102217v1_protein.faa	5668
1880	Klebsiella oxytoca	Gammaproteobacteria	7.22729	55.2606	GCA_001022195.1_ASM102219v1_protein.faa	6622
1881	Serratia marcescens	Gammaproteobacteria	5.8284	58.6287	GCA_001022215.1_ASM102221v1_protein.faa	5248
1882	Klebsiella pneumoniae	Gammaproteobacteria	5.62052	57.1393	GCA_001022235.1_ASM102223v1_protein.faa	5507
1883	Enterobacter cloacae	Gammaproteobacteria	4.97353	55.3541	GCA_001022255.1_ASM102225v1_protein.faa	4580
1884	Citrobacter freundii	Gammaproteobacteria	5.39065	51.6671	GCA_001022275.1_ASM102227v1_protein.faa	4987
1885	Klebsiella oxytoca	Gammaproteobacteria	6.63054	54.6975	GCA_001022295.1_ASM102229v1_protein.faa	6079
1886	Pseudomonas chlororaphis	Gammaproteobacteria	6.36026	62	GCA_001023535.1_ASM102353v1_protein.faa	5383
1887	Acinetobacter baumannii	Gammaproteobacteria	4.1995	39.1641	GCA_001026965.1_ASM102696v1_protein.faa	3942
1888	Pragia fontium	Gammaproteobacteria	4.09463	45.4	GCA_001026985.1_ASM102698v1_protein.faa	3338
1889	Shigella boydii	Gammaproteobacteria	4.57425	51.2	GCA_001027225.1_ASM102722v1_protein.faa	4485
1890	Pandoraea apista	Betaproteobacteria	5.57486	62.6	GCA_001027265.1_ASM102726v1_protein.faa	4655
1891	Archangium gephyra	delta/epsilon subdivisions	12.4894	69.4	GCA_001027285.1_ASM102728v1_protein.faa	10121
1892	Xanthomonas citri pv. citri	Gammaproteobacteria	5.22341	64.739	GCA_001028285.2_ASM102828v2_protein.faa	4286
1893	Altererythrobacter marensis	Alphaproteobacteria	2.88503	64.7	GCA_001028625.1_ASM102862v1_protein.faa	2660
1894	Burkholderia pyrrocinia	Betaproteobacteria	7.96135	66.4698	GCA_001028665.1_ASM102866v1_protein.faa	6802
1895	Croceicoccus naphthovorans	Alphaproteobacteria	3.86356	62.604	GCA_001028705.1_ASM102870v1_protein.faa	3508
1896	Pandoraea faecigallinarum	Betaproteobacteria	5.78782	63.4178	GCA_001029105.1_ASM102910v1_protein.faa	4699
1897	Escherichia coli PCN061	Gammaproteobacteria	4.90182	50.7931	GCA_001029125.1_ASM102912v1_protein.faa	4843
1898	Burkholderia contaminans	Betaproteobacteria	8.50925	66.3954	GCA_001029145.1_ASM102914v1_protein.faa	7266
1899	Enterobacter cloacae	Gammaproteobacteria	4.90498	54.5	GCA_001029645.1_ASM102964v1_protein.faa	4496
1900	Neisseria meningitidis	Betaproteobacteria	2.18767	51.7	GCA_001029815.1_ASM102981v1_protein.faa	2001
1901	Neisseria meningitidis M0579	Betaproteobacteria	2.32482	51.4	GCA_001029835.1_ASM102983v1_protein.faa	2098
1902	Pseudomonas stutzeri	Gammaproteobacteria	4.65015	64	GCA_001038645.1_ASM103864v1_protein.faa	4379
1903	Escherichia coli	Gammaproteobacteria	4.50145	50.8	GCA_001039415.1_ASM103941v1_protein.faa	4264
1904	Herbaspirillum seropedicae	Betaproteobacteria	5.50972	63.4	GCA_001040945.1_ASM104094v1_protein.faa	4665
1905	Francisella noatunensis subsp. orientalis FNO12	Gammaproteobacteria	1.85972	32.3	GCA_001042525.1_ASM104252v1_protein.faa	1538
1906	Francisella noatunensis subsp. orientalis FNO24	Gammaproteobacteria	1.86232	32.3	GCA_001042545.1_ASM104254v1_protein.faa	1538
1907	Francisella noatunensis subsp. orientalis	Gammaproteobacteria	1.8596	32.3	GCA_001042565.1_ASM104256v1_protein.faa	1539
1908	Xanthomonas oryzae pv. oryzicola	Gammaproteobacteria	5.00599	63.9752	GCA_001042735.1_ASM104273v1_protein.faa	3946
1909	Xanthomonas oryzae pv. oryzicola	Gammaproteobacteria	4.79432	64.1	GCA_001042745.1_ASM104274v1_protein.faa	3743
1910	Xanthomonas oryzae pv. oryzicola	Gammaproteobacteria	4.79062	64.1	GCA_001042775.1_ASM104277v1_protein.faa	3737
1911	Xanthomonas oryzae pv. oryzicola	Gammaproteobacteria	4.69259	64.1	GCA_001042795.1_ASM104279v1_protein.faa	3656
1912	Xanthomonas oryzae pv. oryzicola	Gammaproteobacteria	5.00829	63.9	GCA_001042815.1_ASM104281v1_protein.faa	3911
1913	Xanthomonas oryzae pv. oryzicola	Gammaproteobacteria	5.01777	63.9	GCA_001042835.1_ASM104283v1_protein.faa	3925
1914	Xanthomonas oryzae pv. oryzicola	Gammaproteobacteria	4.79653	64.1	GCA_001042855.1_ASM104285v1_protein.faa	3733
1915	Xanthomonas oryzae pv. oryzicola	Gammaproteobacteria	4.77995	64.1	GCA_001042875.1_ASM104287v1_protein.faa	3730
1916	Marinobacter psychrophilus	Gammaproteobacteria	3.9986	53.8	GCA_001043175.1_ASM104317v1_protein.faa	3450
1917	Escherichia coli	Gammaproteobacteria	4.74559	50.7142	GCA_001043215.1_ASM104321v1_protein.faa	4539
1918	Brucella abortus	Alphaproteobacteria	3.27311	57.2353	GCA_001043295.1_ASM104329v1_protein.faa	3102
1919	Vibrio cholerae	Gammaproteobacteria	5.00049	45.6893	GCA_001045415.1_ASM104541v1_protein.faa	4579
1920	Pseudomonas aeruginosa DSM 50071	Gammaproteobacteria	6.31705	66.5	GCA_001045685.1_ASM104568v1_protein.faa	5710
1921	Marinovum algicola DG 898	Alphaproteobacteria	5.25239	65.2283	GCA_001046955.1_ASM104695v1_protein.faa	5005
1922	Neisseria gonorrhoeae	Betaproteobacteria	2.23237	52.4	GCA_001047225.1_ASM104722v1_protein.faa	2220
1923	Neisseria gonorrhoeae	Betaproteobacteria	2.1687	52.6	GCA_001047255.1_ASM104725v1_protein.faa	2161
1924	Neisseria gonorrhoeae	Betaproteobacteria	2.17324	52.6	GCA_001047275.1_ASM104727v1_protein.faa	2159
1925	Yersinia aleksiciae	Gammaproteobacteria	4.00031	49	GCA_001047675.1_ASM104767v1_protein.faa	3423
1926	Achromobacter xylosoxidans	Betaproteobacteria	5.87605	67.7	GCA_001051055.1_ASM105105v1_protein.faa	5227
1927	Escherichia coli ACN001	Gammaproteobacteria	4.93658	50.7	GCA_001051135.1_ASM105113v1_protein.faa	4794
1928	Pseudomonas aeruginosa	Gammaproteobacteria	6.36801	66.5	GCA_001077475.1_ASM107747v1_protein.faa	5721
1929	Acinetobacter baumannii	Gammaproteobacteria	4.19228	38.9197	GCA_001077655.1_ASM107765v1_protein.faa	3908
1930	Acinetobacter baumannii	Gammaproteobacteria	4.0067	38.9442	GCA_001077675.1_ASM107767v1_protein.faa	3663
1931	Coxiella-like endosymbiont	Gammaproteobacteria	1.73384	38.2	GCA_001077715.1_ASM107771v1_protein.faa	912	X
1932	Erythrobacter sp. s21-N3	Alphaproteobacteria	3.0124	58.2	GCA_001077815.1_ASM107781v1_protein.faa	2734
1933	Bordetella hinzii	Betaproteobacteria	4.91298	67.1	GCA_001078275.1_ASM107827v1_protein.faa	4559
1934	Bordetella hinzii	Betaproteobacteria	4.85988	67.1	GCA_001078295.1_ASM107829v1_protein.faa	4467
1935	Escherichia coli	Gammaproteobacteria	4.61422	50.8	GCA_001183645.1_ASM118364v1_protein.faa	4352
1936	Escherichia coli	Gammaproteobacteria	4.61236	50.8	GCA_001183665.1_ASM118366v1_protein.faa	4350
1937	Escherichia coli	Gammaproteobacteria	4.60952	50.8	GCA_001183685.1_ASM118368v1_protein.faa	4348
1938	Acetobacter pasteurianus	Alphaproteobacteria	2.80615	53.3	GCA_001183745.1_ASM118374v1_protein.faa	2535
1939	Methylophilus sp. TWE2	Betaproteobacteria	3.07904	49.5	GCA_001183865.1_ASM118386v1_protein.faa	2791
1940	Devosia sp. H5989	Alphaproteobacteria	4.59425	64.8	GCA_001185205.1_ASM118520v1_protein.faa	4296
1941	Salmonella enterica subsp. enterica serovar Enteritidis	Gammaproteobacteria	4.67837	52.2	GCA_001185215.1_ASM118521v1_protein.faa	4299
1942	Salmonella enterica subsp. enterica serovar Enteritidis	Gammaproteobacteria	4.67783	52.2	GCA_001185245.1_ASM118524v1_protein.faa	4269
1943	Edwardsiella sp. LADL05-105	Gammaproteobacteria	4.14204	58.8	GCA_001186215.1_ASM118621v1_protein.faa	3159
1944	Pseudomonas trivialis	Gammaproteobacteria	6.4528	59.9	GCA_001186335.1_ASM118633v1_protein.faa	5713
1945	Xanthomonas campestris pv. campestris	Gammaproteobacteria	4.91112	65.3	GCA_001186415.1_ASM118641v1_protein.faa	4024
1946	Xanthomonas campestris pv. campestris	Gammaproteobacteria	4.90838	65.3	GCA_001186465.1_ASM118646v1_protein.faa	4008
1947	Wenzhouxiangella marina	Gammaproteobacteria	3.6752	65.3	GCA_001187785.1_ASM118778v1_protein.faa	3026
1948	Octadecabacter temperatus	Alphaproteobacteria	3.26463	54.6662	GCA_001187845.1_ASM118784v1_protein.faa	3281
1949	Yersinia pestis 1412	Gammaproteobacteria	4.73348	47.6866	GCA_001188695.1_ASM118869v1_protein.faa	4232
1950	Yersinia pestis 1522	Gammaproteobacteria	4.73864	47.6865	GCA_001188715.1_ASM118871v1_protein.faa	4237
1951	Yersinia pestis 8787	Gammaproteobacteria	4.67599	47.6876	GCA_001188755.1_ASM118875v1_protein.faa	4174
1952	Yersinia pestis 3770	Gammaproteobacteria	4.73567	47.6902	GCA_001188775.1_ASM118877v1_protein.faa	4231
1953	Yersinia pestis 3067	Gammaproteobacteria	4.73609	47.6872	GCA_001188795.1_ASM118879v1_protein.faa	4230
1954	Yersinia pestis 2944	Gammaproteobacteria	4.67274	47.6092	GCA_001188815.1_ASM118881v1_protein.faa	4153
1955	Aggregatibacter aphrophilus NJ8700	Gammaproteobacteria	2.31326	42.2	GCA_001188835.1_ASM118883v1_protein.faa	2072
1956	Yersinia pestis 1413	Gammaproteobacteria	4.73692	47.6865	GCA_001188935.1_ASM118893v1_protein.faa	4231
1957	Chondromyces crocatus	delta/epsilon subdivisions	11.3881	68.7	GCA_001189295.1_ASM118929v1_protein.faa	8339
1958	Campylobacter gracilis	delta/epsilon subdivisions	2.28165	46.6	GCA_001190745.1_ASM119074v1_protein.faa	2103
1959	Campylobacter ureolyticus RIGS 9880	delta/epsilon subdivisions	1.64189	29.2	GCA_001190755.1_ASM119075v1_protein.faa	1594
1960	Francisella noatunensis subsp. orientalis	Gammaproteobacteria	1.85983	32.3	GCA_001190905.1_ASM119090v1_protein.faa	1545
1961	Azoarcus sp. CIB	Betaproteobacteria	5.25703	65.8	GCA_001190925.1_ASM119092v1_protein.faa	4719
1962	Massilia sp. NR 4-1	Betaproteobacteria	6.36142	63.8	GCA_001191005.1_ASM119100v1_protein.faa	5022
1963	Aggregatibacter actinomycetemcomitans HK1651	Gammaproteobacteria	2.10538	44.4	GCA_001191585.1_ASM119158v1_protein.faa	1862
1964	Vibrio parahaemolyticus	Gammaproteobacteria	5.03817	45.4352	GCA_001244315.1_ASM124431v1_protein.faa	4494
1965	Acinetobacter baumannii	Gammaproteobacteria	3.81916	39	GCA_001261895.2_R2090_protein.faa	3599
1966	Aggregatibacter aphrophilus	Gammaproteobacteria	2.41443	42.3	GCA_001262035.1_ASM126203v1_protein.faa	2098
1967	Ottowia sp. oral taxon 894	Betaproteobacteria	2.92578	63.6	GCA_001262075.1_ASM126207v1_protein.faa	2284
1968	Francisella tularensis subsp. tularensis	Gammaproteobacteria	1.89814	32.3	GCA_001262115.1_ASM126211v1_protein.faa	2037
1969	Vulgatibacter incomptus	delta/epsilon subdivisions	4.35055	68.9	GCA_001263175.1_ASM126317v1_protein.faa	3723
1970	Labilithrix luteola	delta/epsilon subdivisions	12.1915	66.1	GCA_001263205.1_ASM126320v1_protein.faa	11518
1971	Marinobacter sp. CP1	Gammaproteobacteria	4.76842	56.9	GCA_001266795.1_ASM126679v1_protein.faa	4173
1972	Pseudomonadaceae bacterium B4199	Gammaproteobacteria	2.49403	47.4	GCA_001267175.1_ASM126717v1_protein.faa	2257
1973	Pseudomonadaceae bacterium C6819	Gammaproteobacteria	2.27214	47.5	GCA_001267195.1_ASM126719v1_protein.faa	2049
1974	Pseudomonadaceae bacterium C6918	Gammaproteobacteria	2.31203	47.5	GCA_001267215.1_ASM126721v1_protein.faa	2084
1976	Pseudomonadaceae bacterium D3318	Gammaproteobacteria	2.2944	47.4	GCA_001267255.1_ASM126725v1_protein.faa	2055
1977	Pseudomonadaceae bacterium E1086	Gammaproteobacteria	2.39199	47.4	GCA_001267275.1_ASM126727v1_protein.faa	2107
1978	Pseudomonadaceae bacterium E1148	Gammaproteobacteria	2.37726	47.4	GCA_001267295.1_ASM126729v1_protein.faa	2110
1979	Francisella tularensis subsp. tularensis MA00-2987	Gammaproteobacteria	1.89264	32.3	GCA_001267475.1_ASM126747v1_protein.faa	1553
1980	Ralstonia solanacearum	Betaproteobacteria	5.73291	67.0949	GCA_001267515.1_ASM126751v1_protein.faa	4621
1981	Herbaspirillum hiltneri N3	Betaproteobacteria	4.96547	60.8	GCA_001267925.1_ASM126792v1_protein.faa	4327
1982	Candidatus Baumannia cicadellinicola	Gammaproteobacteria	0.636137	31.5384	GCA_001269425.1_ASM126942v1_protein.faa	550	X
1983	Chelatococcus sp. CO-6	Alphaproteobacteria	5.24373	68.7486	GCA_001271345.1_ASM127134v1_protein.faa	4564
1984	Candidatus Rickettsia amblyommii	Alphaproteobacteria	1.45621	32.4132	GCA_001273795.1_ASM127379v1_protein.faa	1086
1985	Candidatus Carsonella ruddii	Gammaproteobacteria	0.174018	17.6	GCA_001274515.1_ASM127451v1_protein.faa	168	X
1986	Stenotrophomonas maltophilia	Gammaproteobacteria	4.804	66.7	GCA_001274595.1_ASM127459v1_protein.faa	4129
1987	Stenotrophomonas maltophilia	Gammaproteobacteria	4.50972	66.4	GCA_001274655.1_ASM127465v1_protein.faa	3956
1988	Stenotrophomonas maltophilia	Gammaproteobacteria	4.50972	66.4	GCA_001274675.1_ASM127467v1_protein.faa	3956
1989	Escherichia coli	Gammaproteobacteria	4.58729	50.8	GCA_001276585.1_ASM127658v1_protein.faa	4344
1990	Cronobacter universalis NCTC 9529	Gammaproteobacteria	4.43687	57.8737	GCA_001277175.1_ASM127717v1_protein.faa	3952
1991	Cronobacter muytjensii ATCC 51329	Gammaproteobacteria	4.36411	57.7	GCA_001277195.1_ASM127719v1_protein.faa	3842
1992	Cronobacter malonaticus LMG 23826	Gammaproteobacteria	4.47376	56.8337	GCA_001277215.2_ASM127721v2_protein.faa	4000
1993	Cronobacter dublinensis subsp. dublinensis LMG 23823	Gammaproteobacteria	4.6284	57.7574	GCA_001277235.1_ASM127723v1_protein.faa	4113
1994	Cronobacter condimenti 1330	Gammaproteobacteria	4.49948	55.7394	GCA_001277255.1_ASM127725v1_protein.faa	3958
1995	Cronobacter sakazakii	Gammaproteobacteria	4.61057	56.7655	GCA_001277275.1_ASM127727v1_protein.faa	4129
1996	Burkholderia pseudomallei	Betaproteobacteria	7.26651	68.0777	GCA_001277875.1_ASM127787v1_protein.faa	6063
1997	Burkholderia pseudomallei	Betaproteobacteria	7.26681	68.0777	GCA_001277895.1_ASM127789v1_protein.faa	6039
1998	Burkholderia pseudomallei	Betaproteobacteria	7.18468	68.2076	GCA_001277975.1_ASM127797v1_protein.faa	6035
1999	Sphingopyxis sp. 113P3	Alphaproteobacteria	4.66421	64	GCA_001278035.1_ASM127803v1_protein.faa	4471
2000	Desulfuromonas sp. WTL	delta/epsilon subdivisions	3.95862	61.2	GCA_001278055.1_ASM127805v1_protein.faa	3504
2001	Acinetobacter sp. TTH0-4	Gammaproteobacteria	2.96245	38.7	GCA_001278715.1_ASM127871v1_protein.faa	2680
2002	Candidatus Profftella armatura	Betaproteobacteria	0.463023	24.2953	GCA_001278785.1_ASM127878v1_protein.faa	330	X
2003	Klebsiella variicola	Gammaproteobacteria	5.09005	58	GCA_001278905.1_ASM127890v1_protein.faa	4614
2004	Buchnera aphidicola (Aphis glycines)	Gammaproteobacteria	0.638851	25.6387	GCA_001280225.1_ASM128022v1_protein.faa	562	X
2005	Escherichia coli	Gammaproteobacteria	5.207	50.6116	GCA_001280325.1_ASM128032v1_protein.faa	5028
2006	Escherichia coli	Gammaproteobacteria	5.35864	50.6061	GCA_001280345.1_ASM128034v1_protein.faa	5231
2007	Serratia marcescens	Gammaproteobacteria	5.12703	59.6	GCA_001280365.1_ASM128036v1_protein.faa	4593
2008	Escherichia coli	Gammaproteobacteria	5.02518	50.6091	GCA_001280385.1_ASM128038v1_protein.faa	4785
2009	Escherichia coli	Gammaproteobacteria	5.15281	50.6434	GCA_001280405.1_ASM128040v1_protein.faa	4943
2010	Klebsiella pneumoniae subsp. pneumoniae	Gammaproteobacteria	5.08887	58	GCA_001280925.1_ASM128092v1_protein.faa	4764
2011	Citrobacter freundii	Gammaproteobacteria	5.08032	51.7	GCA_001281005.1_ASM128100v1_protein.faa	4768
2012	Pseudomonas syringae UMAF0158	Gammaproteobacteria	5.85099	59.2494	GCA_001281365.1_ASM128136v1_protein.faa	5086
2013	Candidatus Thioglobus singularis PS1	Gammaproteobacteria	1.71415	37.4	GCA_001281385.1_ASM128138v1_protein.faa	1682
2014	Candidatus Bartonella ancashi	Alphaproteobacteria	1.46769	38.4	GCA_001281405.1_ASM128140v1_protein.faa	1346
[truncated: 309 more rows]
