# Supplementary material for: Whole Proteome Clustering of 2,307 Proteobacterial Genomes Reveals Conserved Proteins and Significant Annotation Issues
Source: Front Microbiol. 2019 Feb 28;10:383. doi: 10.3389/fmicb.2019.00383 (PMC6403173; doi:10.3389/fmicb.2019.00383)
Supplement: Supplementary file 4 [file Table_3.xlsx]

## Sheet: Supp.Table.3
Supplementary Table 3. Misannotated or Missing RpoB/RpoB' Sequences.
Organism Number	Organism Name	Misannotation Type*	Misannotated protein sequence	Annotation issues	Evidence for existence of misannotated protein
100	Burkholderia mallei ATCC 23344	H	RpoB	gene annotated, protein not	1) RpoB' is present upstream - gene BMA2640, CDS AAU47878.1 (although annotated as RpoB); 2) all other members of these spp. have RpoB; 3) genomic segment reverse 763358..767464 produces 100% coverage, 99% identity with WP_045589494.1 (RpoB of this spp.)
528	Xylella fastidiosa subsp. fastidiosa GB514	F	RpoB	frameshift, no product annotation	1) RpoB' is present upstream - gene XFLM_04505, CDS ADN62869.1; 2) all other members of these spp. have RpoB; 3) genomic segment [2nd ORF complement (960516..963506) + 1st ORF complement (963452..964732)] produces 97% coverage, 100% identity with WP_057682351.1 (RpoB of this spp.)
718	Advenella kashmirensis WT001	F	RpoB	frameshift, no product annotation	1) RpoB' is present upstream - gene TKWG_25130, CDS AFK64571.1; 2) genomic segment "misc_feature undefined product", positions 4312551..4316667 reverse, produces 99% coverage, 99% identity with WP_025374806.1 (RpoB of Advenella mimigardefordensis); 3) other member of these spp. have RpoB. (This genome has 925 frameshifts.)
834	Salmonella enterica subsp. enterica serovar Newport str. CVM 22425	G	RpoB	pseudo gene, no product	1) RpoB' is present upstream - gene SEEN425_019200, CDS AJB06560.1; 2) genomic segment 3908548..3912575 produces 97% coverage, 100% identity with WP_057682351.1 (RpoB of this spp.); 3) all other members of these spp. have RpoB.
1265	Salmonella enterica subsp. enterica serovar Enteritidis str. EC20120916	D	RpoB	no gene or product	1) partial RpoB' is present upstream - gene AV48_26200, CDS AHQ36803.1; 2) translated bases pos. 4624335..4627289 match exactly (100% identity 100% coverage) to Salmonella enterica protein WP_077915294.1 (RpoB of this spp.); 3) other member of these spp. have RpoB.
265	Francisella tularensis subsp. holarctica FTNF002-00	H	RpoB'	gene annotated, protein not	1) RpoB is present downstream; 2) translated amino acids of 4254 selected bases on reverse strand: 217874..222127 = complement (1668783..1673036) match all but 1st aa (V instead of M) (100% coverage, 99% identity); 3) all other members of these spp. have RpoB'.
547	Neisseria gonorrhoeae MS11	G	RpoB'	pseudo gene, no product	1) RpoB is present downstream; 2) Coverage 100%, identity 99% (miss first 12 aa) with WP_003690305.1 (RpoB' from another Neisseria gonorrhoeae); 759 selected bases on reverse strand: 344639..345397 = complement (1888244..1889002); 3) all other members of these spp. have RpoB'.
1775	Pseudomonas chlororaphis	E	RpoB'	incorrect gene/protein is annotated	1) RpoB is present (on plasmid); 2) translated amino acids pos. 12981..16583 (from plasmid) align well (99% identity 99% coverage) to Pseudomonas chlororaphis AIC22761.1 (RpoB' of this spp.); 3) all other members of these spp. have RpoB'.
2002	Candidatus Profftella armatura	H	RpoB'	gene annotated, protein not	1) RpoB is present downstream; 2) gene AMC77_00150 - coverage 100%, identity 100% - with WP_020915296.1 (RpoB' of another Candidatus Profftella armatura); 3) all other members of these spp. have RpoB'.
2273	Liberibacter crescens	H	RpoB'	gene annotated, protein not	1) RpoB is present downstream; 2) gene RL73_04260 (undefined product 974832:978977 reverse) - coverage 100%, identity 100% - with WP_015273262.1 (from sister strain of Liberibacter crescens, miss 24 terminal aa); 3) all other members of these spp. have RpoB'.
255	Campylobacter jejuni subsp. doylei 269.97	H	RpoB/B'	gene annotated, protein not	1)both genes are present; 2) translated gene JJD26997_1456 (rpoB undefined product 1295514:1299650 reverse) - coverage 100%, identity 100% - with WP_084742631.1 (RpoB); and translated gene JJD26997_1455 (rpoC undefined product 1290968:1295521 reverse) - coverage 100%, identity 100% - with WP_029588138.1 (RpoB'); 3) all other members of these spp. have RpoB/B'.
258	Campylobacter hominis ATCC BAA-381	H	RpoB/B'	gene annotated, protein not	1)both frameshifted genes are present; 2) translated gene CHAB381_1663 (rpoB undefined product 1586750:1590943 reverse) - coverage 100%, identity 100% - with WP_041570541.1 (RpoB); and gene CHAB381_1662 (rpoC undefined product 1582228:1586757 reverse) - coverage 100%, identity 100% - with WP_041570540.1 (RpoB'); 3) all other members of these spp. have RpoB/B'.
587	Buchnera aphidicola str. JF98 (Acyrthosiphon pisum)	F	RpoB/B'	frameshift, no product annotation	1) RpoB: translated misc_feature (undefined product 40636:44665 reverse) aligns almost perfectly - coverage 100%, identity 100% - with WP_012619406.1 (RpoB), slight overlap at aa 255-257; RpoB': translated bases 36335:40549 (reverse, broken in 3 different frameshifts) have high sequence similarity (coverage - 95%, 99%, 99%, identity - 96%, 99%, 99%) with WP_014499101.1 (RpoB'); 2) all other membe…
637	Vibrio cholerae LMA3984-4	E	RpoB/B'	incorrect gene/protein is annotated	1) RpoB: translated VCLMA_A0287 (rpoB undefined product 323273:327299 forward) high similarity (coverage 99-100%, identity 99-100%) with WP_046127177.1 (RpoB); RpoB': translated VCLMA_A0288 (undefined product 327404:331607 forward) high similarity (coverage 99-100%, identity 99-100%) with WP_000653994.1 (RpoB'); 2) all other members of these spp. have RpoB/B'. (Genome has 196 frameshifts).
654	Helicobacter pylori B8	D	RpoB/B'	no gene or product	1) merged RpoB/RpoB': translated bases 255097..263829 have perfect alignment - coverage 100%, identity 100% - with WP_000037885.1 (RpoB/RpoB' of another Helicobacter pylori); 2) all other members of these spp. have RpoB/RpoB'.
618	Acinetobacter pittii PHEA-2	A	RpoB	frameshift	Two proteins - ADY83778.1, ADY83779.1 - form a full length product
659	Burkholderia rhizoxinica HKI 454	A	RpoB	frameshift	Two proteins - CBW74541.1, CBW74542.1 - form a full length product
884	Pararhodospirillum photometricum DSM 122	A	RpoB	frameshift	Two proteins - CCG06639.1, CCG06638.1 - form a full length product
1163	Legionella oakridgensis ATCC 33761 = DSM 21215	J	RpoB	disrupted by stop codons	Two proteins - AHE65960.1, AHE65961.1 - form a full length product
1222	Helicobacter pylori SouthAfrica20	A, C	RpoB	frameshift, partial annotation	Proteins AGT74503.1, AGT74504.1 and bases complement (1216566..1218698) would form a full length product
1980	Ralstonia solanacearum	I	RpoB	no frameshift, partial annotation	Translated joined genetic segments ACH51_02515 (CDS AKZ25347.1) and ACH51_02520 have high sequence identity with WP_071013879.1 (RpoB of this spp.) and would form a full length product.
941	Helicobacter pylori Rif1	A	RpoB/B'	frameshift	Two proteins - AFV44008.1, AFV44009.1 - form a full length product
519	Candidatus Zinderia insecticola CARI	A	RpoB'	frameshift	Two proteins - ADM89674.1, ADM89675.1 - form a full length product
380	Neorickettsia risticii str. Illinois	A	RpoB'	frameshift	Two proteins - ACT69634.1, ACT69624.1 - form a full length product
713	Candidatus Midichloria mitochondrii IricVA	B	RpoB'	frameshift, partial annotation	Protein AEI88813.1 and genetic seqgment 479073..481082 on forward strand would form a full length product (98% coverage, 70% idenntiy w/ other RpoB')
* See Supplemental Table S6 for codes
No identifiable RpoB and RpoB' (missing)
Organism Number	Organism Name	SubGroup	Size, Mb.	GC content, %	GCA File	Number of protein sequences
1822	Candidatus Filomicrobium marinum	Alphaproteobacteria	3.96994	57.3	GCA_000981545.1_Y1_protein.faa	4045
1823	Candidatus Filomicrobium marinum	Alphaproteobacteria	3.96994	57.3	GCA_000981565.1_W1_protein.faa	4057
