# Supplementary material for: Whole Proteome Clustering of 2,307 Proteobacterial Genomes Reveals Conserved Proteins and Significant Annotation Issues
Source: Front Microbiol. 2019 Feb 28;10:383. doi: 10.3389/fmicb.2019.00383 (PMC6403173; doi:10.3389/fmicb.2019.00383)
Supplement: Supplementary file 6 [file Table_5.xlsx]

## Sheet: Supp.Table.5
Supplementary Table S5. Other PolA Family Proteins.
Cluster # or Organism #	Count	Mean length, aa	Protein annotation
Cl. 5049	52	422	mostly phage origin DNA polymerase
Cl. 34761	59	567.559	mostly conserved hypothetical protein of Francisella tularensis
Cl. 60997	5	516.8	DNA-directed DNA polymerase
Cl. 66178	5	639.6	mostly DNA polymerase I, 4 out of 5 are members of Myxococcus family
Cl. 70339	6	797.167	DNA polymerase A family protein, 5 out of 6 are Burkholderia spp.
Cl. 71386	4	575.5	DNA polymerase
Cl. 206795	4	704.25	mostly DNA polymerase bacteriophage-type
Org. 416	1	418	CDS ADE39763.1, DNA polymerase I - 3'-5' exonuclease and polymerase domains [Candidatus Puniceispirillum marinum IMCC1322]
Org. 508	1	78	CDS ACY33741.1, DNA polymerase I [Comamonas testosteroni CNB-2]
Org. 596	1	676	CDS ADT88118.1, DNA polymerase I [Vibrio furnissii NCTC 11218]
Org. 823	1	569	CDS AFM28246.1, on plasmid, DNA polymerase I family protein with 3'-5'-exonuclease and polymerase domains [Desulfomonile tiedjei DSM 6799]
Org. 1436	1	619	CDS AIO70457.1, DNA polymerase A family protein [Burkholderia oklahomensis]
Org. 1940	1	745	CDS AKR54355.1, DNA polymerase I [Devosia sp. H5989]
Org. 1970	1	722	CDS AKU93405.1, DNA polymerase I [Labilithrix luteola]
Org. 2283	1	983	CDS BAQ50355.1, on plasmid, DNA polymerase I - 3'-5' exonuclease and polymerase domains [Methylobacterium aquaticum]
