# Supplementary material for: Whole Proteome Clustering of 2,307 Proteobacterial Genomes Reveals Conserved Proteins and Significant Annotation Issues
Source: Front Microbiol. 2019 Feb 28;10:383. doi: 10.3389/fmicb.2019.00383 (PMC6403173; doi:10.3389/fmicb.2019.00383)
Supplement: Supplementary file 7 [file Table_6.xlsx]

## Sheet: Misannot.Codes
Supplementary Table S6. Misannotation Codes.
Code	Description	GroEL	RpoB/RpoB'	PolA
A	Gene disrupted and its fragmented parts are all annotated as though they are full-length; may have stop codon and frameshift	1	6	8
B	Gene contains a frameshift; the first part is annotated, but the second part is not	1	2	1
C	Part of gene and its protein annotated, but correct start codon missed	1	0	3
D	Gene annotation missed resulting in protein missing in proteome	1	3	2
E	Another gene/protein annotated rather than the correct gene/protein	1	2	0
F	Gene annotated as "misc_feature" because of frameshift; therefore, protein not annotated	1	3	0
G	Gene annotated as "pseudo" w/ comment "disrupted;" therefore, protein not annotated	1	2	5
H	Full gene annotated; protein not annotated for unknown reason	0	6	1
I	Similar to B: Part of gene and protein annotated, but another part of gene and its protein (in the same frame) not annotated	0	1	0
J	Similar to A: Gene and its fragmented parts are annotated in the same frame as though they are full length, but separated by stop codons	0	1	1
K	Full gene annotated, but its protein contains multiple stop codons	0	0	1
L	Gene fragmented by stop codons; protein fragments not annotated	0	0	1
		7	26	23
